# Supplementary material for: 2-Amino-5-nitro­pyridinium tetraoxido­rhenate(VII) monohydrate
Source: Acta Crystallogr Sect E Struct Rep Online. 2009 Jul 29;65(Pt 8):m1000. doi: 10.1107/S1600536809029365 (PMC2977490; doi:10.1107/S1600536809029365)
Supplement: Supplementary file 1 [file e-65-m1000-sup1.cif]

##############################################################################
###                                                                        ###
###        Electronic paper (Acta Crystallographica Section E)             ###
###                                                                        ###
##############################################################################
#                                                                            #
# This CIF contains the data in a paper accepted for publication in Acta     #
# Crystallographica Section E. It conforms to the requirements of Notes      #
# for Authors for Section E, and has been peer reviewed under the auspices   #
# of the IUCr Commission on Journals.                                        #
#                                                                            #
# Full details of the Crystallographic Information File format               #
# are given in the paper "The Crystallographic Information File (CIF):       #
# a New Standard Archive File for Crystallography" by S. R. Hall, F. H.      #
# Allen and I. D. Brown [Acta Cryst. (1991), A47, 655-685].                  #
#                                                                            #
# The current version of the core CIF dictionary is obtainable from          #
# ftp://ftp.iucr.org/pub/cif_core.dic. The current version number is 2.4.    #
#                                                                            #
# Software is freely available for graphical display of the structure(s) in  #
# this CIF.  For information consult the CIF home page http://www.iucr.org/  #
# cif/home.html                                                              #
#                                                                            #
# This file may be used for bona fide research purposes within the           #
# scientific community so long as proper attribution is given to the journal # 
# article from which it was obtained.                                        #
#                                                                            #
##############################################################################
                                             
data_I
_audit_creation_method     SHELXL-97
_chemical_name_systematic
;
2-Amino-5-nitropyridinium tetraoxidorhenate(VII) monohydrate
;
_chemical_name_common
;
2-Amino-5-nitropyridinium perrhenate monohydrate
;
_chemical_formula_moiety     'C5 H6 N3 O2 +, Re O4 -, H2 O'
_chemical_formula_sum     'C5 H8 N3 O7 Re'
_chemical_formula_iupac     '(C5 H6 N3 O2) [Re O4], H2 O'
_chemical_formula_weight     408.34
_chemical_melting_point     ?
_symmetry_cell_setting     monoclinic
_symmetry_space_group_name_H-M     'P 21/c'
_symmetry_space_group_name_Hall     '-P 2ybc'
loop_
    _symmetry_equiv_pos_as_xyz
    'x, y, z'
    '-x, y+1/2, -z+1/2'
    '-x, -y, -z'
    'x, -y-1/2, z-1/2'
_cell_length_a     9.6914(3)
_cell_length_b     9.1357(3)
_cell_length_c     13.4636(4)
_cell_angle_alpha     90.00
_cell_angle_beta     120.120(2)
_cell_angle_gamma     90.00
_cell_volume     1031.08(6)
_cell_formula_units_Z     4
_cell_measurement_reflns_used     9920
_cell_measurement_theta_min     2.43
_cell_measurement_theta_max     32.31
_cell_measurement_temperature     295(2)
_exptl_crystal_description     prism
_exptl_crystal_colour     'translucent colourless'
_exptl_crystal_size_max     0.10
_exptl_crystal_size_mid     0.06
_exptl_crystal_size_min     0.05
_exptl_crystal_density_diffrn     2.631
_exptl_crystal_density_meas     ?
_exptl_crystal_density_method     'not measured'
_exptl_crystal_F_000     760
_exptl_absorpt_coefficient_mu     11.812
_exptl_absorpt_correction_type     'multi-scan'
_exptl_absorpt_process_details     '(SADABS; Sheldrick, 1996)'
_exptl_absorpt_correction_T_min     0.33
_exptl_absorpt_correction_T_max     0.55
_exptl_special_details
;
;
_diffrn_ambient_temperature     295(2)
_diffrn_radiation_type     MoK\a
_diffrn_radiation_wavelength     0.71073
_diffrn_radiation_source     'fine-focus sealed tube'
_diffrn_radiation_monochromator     graphite
_diffrn_measurement_device_type     'Bruker APEXII'
_diffrn_measurement_method     '\f and \w'
_diffrn_detector_area_resol_mean     ?
_diffrn_reflns_number     30757
_diffrn_reflns_av_R_equivalents     0.0301
_diffrn_reflns_av_sigmaI/netI     0.0129
_diffrn_reflns_theta_min     2.43
_diffrn_reflns_theta_max     27.50
_diffrn_reflns_theta_full     27.50
_diffrn_measured_fraction_theta_max     1.000
_diffrn_measured_fraction_theta_full     1.000
_diffrn_reflns_limit_h_min     -12
_diffrn_reflns_limit_h_max     12
_diffrn_reflns_limit_k_min     -11
_diffrn_reflns_limit_k_max     11
_diffrn_reflns_limit_l_min     -17
_diffrn_reflns_limit_l_max     17
_diffrn_standards_number     0
_diffrn_standards_interval_count     0
_diffrn_standards_interval_time     0
_diffrn_standards_decay_%     0
_refine_special_details
;
Refinement of <i>F</i>^2^ against ALL reflections. The weighted <i>R</i>-factor
<i>wR</i> and goodness of fit <i>S</i> are based on <i>F</i>^2^, conventional
<i>R</i>-factors <i>R</i> are based on <i>F</i>, with <i>F</i> set to zero for
negative <i>F</i>^2^. The threshold expression of <i>F</i>^2^ >
\s(<i>F</i>^2^) is used only for calculating <i>R</i>-factors(gt) <i>etc</i>.
and is not relevant to the choice of reflections for refinement.
<i>R</i>-factors based on <i>F</i>^2^ are statistically about twice as large
as those based on <i>F</i>, and <i>R</i>- factors based on ALL data will be
even larger.
;
_reflns_number_total     2374
_reflns_number_gt     2175
_reflns_threshold_expression     I>2\s(I)
_refine_ls_structure_factor_coef     Fsqd
_refine_ls_matrix_type     full
_refine_ls_R_factor_all     0.0175
_refine_ls_R_factor_gt     0.0145
_refine_ls_wR_factor_gt     0.0321
_refine_ls_wR_factor_ref     0.0334
_refine_ls_goodness_of_fit_ref     1.053
_refine_ls_restrained_S_all     1.052
_refine_ls_number_reflns     2374
_refine_ls_number_parameters     158
_refine_ls_number_restraints     5
_refine_ls_hydrogen_treatment     mixed
_refine_ls_weighting_scheme     calc
_refine_ls_weighting_details
         'calc w=1/[\s^2^(Fo^2^)+(0.0122P)^2^+1.4451P] where P=(Fo^2^+2Fc^2^)/3'
_atom_sites_solution_hydrogens     geom
_atom_sites_solution_primary     direct
_atom_sites_solution_secondary     difmap
_refine_ls_shift/su_max     0.001
_refine_ls_shift/su_mean     0.000
_refine_diff_density_max     0.884
_refine_diff_density_min     -0.718
_refine_ls_extinction_method     'SHELXL97 (Sheldrick, 2008)'
_refine_ls_extinction_coef     0.00774(16)
_refine_ls_extinction_expression
                                  'Fc^*^=kFc[1+0.001xFc^2^\l^3^/sin(2\q)]^-1/4^'
loop_
    _atom_type_symbol
    _atom_type_description
    _atom_type_scat_dispersion_real
    _atom_type_scat_dispersion_imag
    _atom_type_scat_source
    'C' 'C' 0.0033 0.0016
                         'International Tables Vol C Tables 4.2.6.8 and 6.1.1.4'
    'H' 'H' 0.0000 0.0000
                         'International Tables Vol C Tables 4.2.6.8 and 6.1.1.4'
    'N' 'N' 0.0061 0.0033
                         'International Tables Vol C Tables 4.2.6.8 and 6.1.1.4'
    'O' 'O' 0.0106 0.0060
                         'International Tables Vol C Tables 4.2.6.8 and 6.1.1.4'
    'Re' 'Re' -1.0185 7.2310
                         'International Tables Vol C Tables 4.2.6.8 and 6.1.1.4'
_computing_data_collection     'APEX2 (Bruker, 2004)'
_computing_cell_refinement     'SAINT (Bruker, 2004)'
_computing_data_reduction     'SAINT (Bruker, 2004)'
_computing_structure_solution     'SHELXS97 (Sheldrick, 2008)'
_computing_structure_refinement     'SHELXL97 (Sheldrick, 2008)'
_computing_molecular_graphics     'ORTEPII (Johnson, 1976)'
_computing_publication_material
                     'SHELXL97 (Sheldrick, 2008) and <i>PLATON</i> (Spek, 2009)'
loop_
    _atom_site_type_symbol
    _atom_site_label
    _atom_site_fract_x
    _atom_site_fract_y
    _atom_site_fract_z
    _atom_site_U_iso_or_equiv
    _atom_site_adp_type
    _atom_site_calc_flag
    _atom_site_refinement_flags
    _atom_site_occupancy
    _atom_site_disorder_assembly
    _atom_site_disorder_group
    N N1 0.2958(3) 0.4684(3) 0.0719(2) 0.0338(5) Uani d . 1 . .
    H H1 0.2145 0.4119 0.0493 0.041 Uiso calc R 1 . .
    C C2 0.4404(3) 0.4063(3) 0.1067(2) 0.0315(6) Uani d . 1 . .
    N N2 0.4512(3) 0.2632(3) 0.1047(3) 0.0434(6) Uani d D 1 . .
    H H2A 0.367(3) 0.204(3) 0.080(3) 0.052 Uiso d D 1 . .
    H H2B 0.543(2) 0.219(4) 0.124(3) 0.052 Uiso d D 1 . .
    C C3 0.5736(3) 0.4998(3) 0.1440(3) 0.0352(6) Uani d . 1 . .
    H H3 0.6741 0.4605 0.1684 0.042 Uiso calc R 1 . .
    C C4 0.5549(3) 0.6463(3) 0.1442(2) 0.0362(6) Uani d . 1 . .
    H H4 0.6420 0.7086 0.1688 0.043 Uiso calc R 1 . .
    C C5 0.4020(3) 0.7029(3) 0.1067(2) 0.0332(6) Uani d . 1 . .
    N N3 0.3785(4) 0.8592(3) 0.1068(2) 0.0437(6) Uani d . 1 . .
    O O1 0.4946(4) 0.9377(3) 0.1387(3) 0.0717(9) Uani d . 1 . .
    O O2 0.2459(3) 0.9055(3) 0.0781(3) 0.0632(7) Uani d . 1 . .
    C C6 0.2737(3) 0.6133(3) 0.0712(2) 0.0336(6) Uani d . 1 . .
    H H6 0.1728 0.6517 0.0469 0.040 Uiso calc R 1 . .
    O O3 0.1012(3) 0.2314(2) 0.0301(2) 0.0538(6) Uani d D 1 . .
    H H3A 0.083(5) 0.174(3) 0.076(2) 0.081 Uiso d D 1 . .
    H H3B 0.079(5) 0.174(3) -0.030(2) 0.081 Uiso d D 1 . .
    Re Re 0.905465(12) 0.037384(13) 0.215124(10) 0.03195(6) Uani d . 1 . .
    O O4 0.8222(3) -0.1153(3) 0.1338(2) 0.0680(7) Uani d . 1 . .
    O O5 0.7677(3) 0.1758(3) 0.1707(3) 0.0632(7) Uani d . 1 . .
    O O6 0.9713(4) -0.0024(3) 0.3551(2) 0.0674(8) Uani d . 1 . .
    O O7 1.0618(3) 0.0893(3) 0.1987(3) 0.0664(8) Uani d . 1 . .
loop_
    _atom_site_aniso_label
    _atom_site_aniso_U_11
    _atom_site_aniso_U_22
    _atom_site_aniso_U_33
    _atom_site_aniso_U_12
    _atom_site_aniso_U_13
    _atom_site_aniso_U_23
    N1 0.0264(11) 0.0290(12) 0.0452(15) -0.0007(9) 0.0174(11) 0.0031(11)
    C2 0.0289(12) 0.0319(14) 0.0329(15) 0.0032(11) 0.0150(11) 0.0054(12)
    N2 0.0375(13) 0.0281(13) 0.0627(18) 0.0052(11) 0.0237(14) 0.0057(13)
    C3 0.0262(13) 0.0400(16) 0.0369(16) 0.0004(11) 0.0142(12) 0.0010(13)
    C4 0.0312(13) 0.0411(17) 0.0341(16) -0.0090(12) 0.0147(12) -0.0035(13)
    C5 0.0417(15) 0.0277(14) 0.0296(15) 0.0020(12) 0.0175(12) 0.0023(12)
    N3 0.0597(17) 0.0299(13) 0.0415(15) 0.0009(12) 0.0254(13) 0.0003(11)
    O1 0.080(2) 0.0345(13) 0.108(3) -0.0181(13) 0.0530(19) -0.0083(14)
    O2 0.0674(17) 0.0398(14) 0.0761(19) 0.0152(13) 0.0313(15) 0.0003(13)
    C6 0.0320(13) 0.0329(15) 0.0351(15) 0.0054(12) 0.0161(12) 0.0046(13)
    O3 0.0643(16) 0.0382(13) 0.0750(19) -0.0090(12) 0.0471(15) -0.0043(13)
    Re 0.02646(7) 0.03566(8) 0.03418(8) 0.00296(4) 0.01554(5) 0.00215(5)
    O4 0.0773(19) 0.0537(16) 0.0667(18) -0.0151(14) 0.0315(15) -0.0156(14)
    O5 0.0447(13) 0.0583(16) 0.0843(19) 0.0226(12) 0.0307(13) 0.0131(15)
    O6 0.085(2) 0.0780(19) 0.0394(15) 0.0150(16) 0.0313(14) 0.0090(13)
    O7 0.0398(13) 0.083(2) 0.086(2) 0.0057(13) 0.0389(14) 0.0225(17)
_geom_special_details
;
All e.s.d.'s (except the e.s.d. in the dihedral angle between two l.s. planes)
are estimated using the full covariance matrix. The cell e.s.d.'s are taken
into account individually in the estimation of e.s.d.'s in distances, angles
and torsion angles; correlations between e.s.d.'s in cell parameters are only
used when they are defined by crystal symmetry. An approximate (isotropic)
treatment of cell e.s.d.'s is used for estimating e.s.d.'s involving l.s.
planes.
;
loop_
    _geom_bond_atom_site_label_1
    _geom_bond_atom_site_label_2
    _geom_bond_site_symmetry_2
    _geom_bond_distance
    _geom_bond_publ_flag
    N1 C6 . 1.341(4) ?
    N1 C2 . 1.358(3) ?
    N1 H1 . 0.8600 ?
    C2 N2 . 1.313(4) ?
    C2 C3 . 1.413(4) ?
    N2 H2A . 0.89(3) ?
    N2 H2B . 0.89(3) ?
    C3 C4 . 1.351(4) ?
    C3 H3 . 0.9300 ?
    C4 C5 . 1.402(4) ?
    C4 H4 . 0.9300 ?
    C5 C6 . 1.360(4) ?
    C5 N3 . 1.446(4) ?
    N3 O1 . 1.216(4) ?
    N3 O2 . 1.217(4) ?
    C6 H6 . 0.9300 ?
    O3 H3A . 0.89(3) ?
    O3 H3B . 0.89(3) ?
    Re O6 . 1.698(3) ?
    Re O7 . 1.704(2) ?
    Re O4 . 1.705(3) ?
    Re O5 . 1.714(2) ?
loop_
    _geom_angle_atom_site_label_1
    _geom_angle_atom_site_label_2
    _geom_angle_atom_site_label_3
    _geom_angle_site_symmetry_1
    _geom_angle_site_symmetry_3
    _geom_angle
    _geom_angle_publ_flag
    C6 N1 C2 . . 123.2(2) ?
    C6 N1 H1 . . 118.4 ?
    C2 N1 H1 . . 118.4 ?
    N2 C2 N1 . . 119.2(3) ?
    N2 C2 C3 . . 122.8(3) ?
    N1 C2 C3 . . 118.0(3) ?
    C2 N2 H2A . . 123(2) ?
    C2 N2 H2B . . 122(2) ?
    H2A N2 H2B . . 115(3) ?
    C4 C3 C2 . . 120.0(3) ?
    C4 C3 H3 . . 120.0 ?
    C2 C3 H3 . . 120.0 ?
    C3 C4 C5 . . 118.9(3) ?
    C3 C4 H4 . . 120.6 ?
    C5 C4 H4 . . 120.6 ?
    C6 C5 C4 . . 121.3(3) ?
    C6 C5 N3 . . 118.6(3) ?
    C4 C5 N3 . . 120.1(3) ?
    O1 N3 O2 . . 123.3(3) ?
    O1 N3 C5 . . 117.7(3) ?
    O2 N3 C5 . . 119.0(3) ?
    N1 C6 C5 . . 118.5(2) ?
    N1 C6 H6 . . 120.7 ?
    C5 C6 H6 . . 120.7 ?
    H3A O3 H3B . . 104(3) ?
    O6 Re O7 . . 109.89(15) ?
    O6 Re O4 . . 109.31(15) ?
    O7 Re O4 . . 108.01(15) ?
    O6 Re O5 . . 109.77(14) ?
    O7 Re O5 . . 109.69(13) ?
    O4 Re O5 . . 110.15(14) ?
loop_
    _geom_torsion_atom_site_label_1
    _geom_torsion_atom_site_label_2
    _geom_torsion_atom_site_label_3
    _geom_torsion_atom_site_label_4
    _geom_torsion_site_symmetry_1
    _geom_torsion_site_symmetry_2
    _geom_torsion_site_symmetry_3
    _geom_torsion_site_symmetry_4
    _geom_torsion
    _geom_torsion_publ_flag
    C6 N1 C2 N2 . . . . 179.9(3) ?
    C6 N1 C2 C3 . . . . 0.1(4) ?
    N2 C2 C3 C4 . . . . -179.9(3) ?
    N1 C2 C3 C4 . . . . -0.1(4) ?
    C2 C3 C4 C5 . . . . -0.2(4) ?
    C3 C4 C5 C6 . . . . 0.4(4) ?
    C3 C4 C5 N3 . . . . 179.5(3) ?
    C6 C5 N3 O1 . . . . -179.9(3) ?
    C4 C5 N3 O1 . . . . 1.0(4) ?
    C6 C5 N3 O2 . . . . 1.9(4) ?
    C4 C5 N3 O2 . . . . -177.2(3) ?
    C2 N1 C6 C5 . . . . 0.1(4) ?
    C4 C5 C6 N1 . . . . -0.4(4) ?
    N3 C5 C6 N1 . . . . -179.5(3) ?
    N1 C2 N2 H2A . . . . 1(3) ?
    C3 C2 N2 H2B . . . . -3(3) ?
loop_
    _geom_hbond_atom_site_label_D
    _geom_hbond_atom_site_label_H
    _geom_hbond_atom_site_label_A
    _geom_hbond_site_symmetry_A
    _geom_hbond_distance_DH
    _geom_hbond_distance_HA
    _geom_hbond_distance_DA
    _geom_hbond_angle_DHA
    N1 H1 O3 . 0.86 1.93 2.738(3) 157.1
    N1 H1 O6 4_465 0.86 2.63 3.049(4) 111.7
    N2 H2A O3 . 0.89(3) 2.33(3) 3.030(4) 135(3)
    N2 H2A O4 3_655 0.89(3) 2.65(3) 3.259(4) 127(3)
    N2 H2B O5 . 0.89(3) 1.98(3) 2.846(3) 164(3)
    O3 H3A O7 1_455 0.89(3) 1.93(3) 2.802(4) 167(3)
    O3 H3B O4 3_655 0.89(3) 2.13(3) 2.862(4) 139(3)
data_global
_journal_date_recd_electronic     2009-07-13
_journal_date_accepted     2009-07-23
_journal_name_full     'Acta Crystallographica, Section E'
_journal_year     2009
_journal_volume     65
_journal_issue      8
_journal_page_first     m1000
_journal_page_last     m1000
_journal_paper_category     QM
_journal_coeditor_code     EZ2177
_publ_contact_author_name     'V. H. Rodrigues'
_publ_contact_author_address
;
     CEMDRX, Department of Physics
     University of Coimbra
     P-3004-516 Coimbra
     Portugal
;
_publ_contact_author_email     vhugo@fis.uc.pt
_publ_contact_author_fax     351-239-829158
_publ_contact_author_phone     351-239-410600
_publ_section_title
;
2-Amino-5-nitropyridinium tetraoxidorhenate(VII) monohydrate
;
loop_
    _publ_author_name
    _publ_author_footnote
    _publ_author_address
    'Rodrigues, V. H.' .
;
     CEMDRX, Department of Physics
     University of Coimbra
     P-3004-516 Coimbra
     Portugal
;
    'Costa, M. M. R. R.' .
;
     CEMDRX, Department of Physics
     University of Coimbra
     P-3004-516 Coimbra
     Portugal
;
    'Dekola, T.' .
;
     Departamento de F\'isica
     Universidade do Minho
     P-4710-057 Braga
     Portugal
;
    'Matos Gomes, E. de' .
;
     Departamento de F\'isica
     Universidade do Minho
     P-4710-057 Braga
     Portugal
;
