# Supplementary material for: 2-Amino-5-nitro­pyridinium tetraoxido­rhenate(VII) monohydrate
Source: Acta Crystallogr Sect E Struct Rep Online. 2009 Jul 29;65(Pt 8):m1000. doi: 10.1107/S1600536809029365 (PMC2977490; doi:10.1107/S1600536809029365)
Supplement: Supplementary file 2 [file e-65-m1000-Isup2.hkl]

# 
# h,k,l, Fc-squared, Fo-squared, sigma(Fo-squared) and status flag 
# 
data_I
_shelx_title ' 2a5npra in P2(1)/c' 
_shelx_refln_list_code          4 
_shelx_F_calc_maximum      445.28 
_exptl_crystal_F_000       760.00 
_reflns_d_resolution_high  0.7696 
 
loop_ 
 _symmetry_equiv_pos_as_xyz 
 'x, y, z' 
 '-x, y+1/2, -z+1/2' 
 '-x, -y, -z' 
 'x, -y-1/2, z-1/2' 
 
_cell_length_a     9.6914 
_cell_length_b     9.1357 
_cell_length_c    13.4636 
_cell_angle_alpha  90.000 
_cell_angle_beta  120.120 
_cell_angle_gamma  90.000 
 
_shelx_F_squared_multiplier     1.000 
 
loop_ 
 _refln_index_h 
 _refln_index_k 
 _refln_index_l 
 _refln_F_squared_calc 
 _refln_F_squared_meas 
 _refln_F_squared_sigma 
 _refln_observed_status 
   1   0   0    29808.96    32411.94    440.74 o 
   2   0   0    18060.63    18857.73    166.52 o 
   3   0   0     4921.01     5167.14     45.78 o 
   4   0   0    14481.33    14418.47    124.92 o 
   5   0   0    32193.66    32939.66    271.38 o 
   6   0   0    31870.06    31981.26    338.18 o 
   7   0   0     3795.70     3774.99     51.97 o 
   8   0   0       46.05       61.89      8.56 o 
   9   0   0     3172.31     3003.15     48.60 o 
  10   0   0     4415.66     4536.80     61.57 o 
   1   1   0     2374.99     2443.29     14.11 o 
   2   1   0      145.93      153.77      3.04 o 
   3   1   0      383.21      460.07      4.88 o 
   4   1   0     1226.92     1325.54     10.41 o 
   5   1   0        4.48       -0.13      1.95 o 
   6   1   0       86.89      101.05      4.92 o 
   7   1   0     2186.23     2203.94     23.93 o 
   8   1   0      329.58      342.03      9.69 o 
   9   1   0      193.15      200.87      8.58 o 
  10   1   0       46.31       52.87      7.18 o 
   0   2   0    68219.97    68181.30    612.42 o 
   1   2   0    40891.11    42638.44    330.19 o 
   2   2   0     7788.20     8213.85     48.50 o 
   3   2   0      232.97      213.11      4.17 o 
   4   2   0     8818.31     8483.65     46.47 o 
   5   2   0    25905.83    26645.10    147.93 o 
   6   2   0    12616.20    12752.42     84.28 o 
   7   2   0     2596.65     2641.82     27.10 o 
   8   2   0        3.25        4.09      5.47 o 
   9   2   0     1676.62     1645.75     25.57 o 
  10   2   0     3824.51     3780.80     43.47 o 
   1   3   0     9004.29     9007.59     57.48 o 
   2   3   0    16046.29    16394.32     95.20 o 
   3   3   0    13475.97    13308.31     80.21 o 
   4   3   0     8706.17     8872.09     51.46 o 
   5   3   0      483.19      502.64      6.74 o 
   6   3   0     2111.37     2093.08     19.73 o 
   7   3   0     6155.08     6072.16     51.74 o 
   8   3   0     4960.43     4843.27     53.12 o 
   9   3   0     1318.95     1341.97     26.84 o 
  10   3   0      394.85      474.06     17.42 o 
   0   4   0    12646.33    12657.86    103.95 o 
   1   4   0    11575.46    11507.18     70.27 o 
   2   4   0     7227.39     7528.69     45.50 o 
   3   4   0      177.64      180.03      4.98 o 
   4   4   0     6563.61     6659.93     42.52 o 
   5   4   0     9338.69     9320.99     59.97 o 
   6   4   0     4172.73     4156.89     34.22 o 
   7   4   0      607.39      632.73     11.01 o 
   8   4   0        3.56       -0.97      6.49 o 
   9   4   0     1169.70     1128.88     22.37 o 
  10   4   0     1774.56     1894.18     40.41 o 
   1   5   0     4220.33     4000.46     29.78 o 
   2   5   0    24052.24    24275.98    146.05 o 
   3   5   0    20662.29    20818.32    130.89 o 
   4   5   0     6881.17     6850.01     49.54 o 
   5   5   0      254.25      307.43      7.85 o 
   6   5   0     1699.19     1732.72     20.64 o 
   7   5   0     5132.10     5027.39     49.74 o 
   8   5   0     5981.37     5841.29     68.14 o 
   9   5   0     2733.01     2798.60     51.17 o 
   0   6   0      105.04       93.83      7.98 o 
   1   6   0      431.54      433.96      8.59 o 
   2   6   0        0.81        9.46      5.25 o 
   3   6   0       86.56       91.18      6.56 o 
   4   6   0      608.14      610.31     12.01 o 
   5   6   0       32.68       41.31      6.79 o 
   6   6   0      106.68      112.15      7.39 o 
   7   6   0        1.79        0.85      6.63 o 
   8   6   0       56.54       53.15      8.21 o 
   9   6   0      113.55      135.86     21.08 o 
   1   7   0     5878.46     5742.65     53.76 o 
   2   7   0    15420.99    15137.79    141.61 o 
   3   7   0    19224.83    19118.40    175.88 o 
   4   7   0     3303.06     3342.58     39.05 o 
   5   7   0      417.49      428.88     13.25 o 
   6   7   0     1051.78     1117.00     21.00 o 
   7   7   0     3736.61     3887.58     51.92 o 
   8   7   0     4995.44     5191.38     70.15 o 
   0   8   0      378.55      396.30     21.89 o 
   1   8   0      608.63      598.40     17.25 o 
   2   8   0      161.60      177.25     11.75 o 
   3   8   0       31.17       26.98      9.28 o 
   4   8   0      127.85      157.77     10.69 o 
   5   8   0      732.18      762.42     19.11 o 
   6   8   0      306.28      328.54     15.03 o 
   7   8   0      518.36      448.46     21.61 o 
   8   8   0        1.39      -10.73     12.08 o 
   1   9   0     1154.64     1175.06     25.91 o 
   2   9   0     4631.89     4432.05     63.57 o 
   3   9   0     4977.95     4881.57     72.74 o 
   4   9   0     1947.71     1961.73     36.23 o 
   5   9   0        7.56        6.11     10.36 o 
   6   9   0      365.45      414.96     38.59 o 
   7   9   0     1523.40     1592.53     67.38 o 
   0  10   0     2140.28     2168.21     54.96 o 
   1  10   0     1441.13     1410.70     32.05 o 
   2  10   0      599.51      599.06     25.64 o 
   3  10   0       71.57       74.32     14.85 o 
   4  10   0      897.32      929.18     28.67 o 
   5  10   0     2001.79     2132.91     54.94 o 
   1  11   0      313.80      370.62     23.07 o 
   2  11   0      605.96      549.48     31.06 o 
   3  11   0      921.20      956.68     65.99 o 
   4  11   0      147.85      150.08     22.04 o 
 -11   1   1       79.37      103.51     14.52 o 
 -10   1   1     1642.17     1727.33     26.03 o 
  -9   1   1     6920.77     6951.13     63.30 o 
  -8   1   1    15008.64    15047.24    122.78 o 
  -7   1   1     5016.27     4978.29     41.11 o 
  -6   1   1     1643.27     1576.91     15.16 o 
  -5   1   1     3845.79     3769.39     26.89 o 
  -4   1   1    31106.67    31432.93    212.55 o 
  -3   1   1    55742.48    58472.71    588.56 o 
  -2   1   1    60695.74    64664.30    680.42 o 
  -1   1   1     8585.67     9151.40     50.40 o 
   0   1   1     1979.07     2149.97     16.44 o 
   1   1   1    49628.54    50126.58    500.31 o 
   2   1   1    58533.38    57368.64    398.66 o 
   3   1   1    19698.04    19386.56    114.39 o 
   4   1   1     9070.68     9435.60     53.57 o 
   5   1   1      117.59      122.74      5.39 o 
   6   1   1     6923.01     6889.25     51.62 o 
   7   1   1    16968.24    16886.80    127.32 o 
   8   1   1     6911.40     6938.76     65.66 o 
   9   1   1     2926.27     2892.02     36.19 o 
  10   1   1       89.97      121.91     11.34 o 
 -11   2   1      671.03      667.40     25.27 o 
 -10   2   1      913.35      929.97     17.46 o 
  -9   2   1      351.37      357.31     13.10 o 
  -8   2   1      472.89      497.31     10.91 o 
  -7   2   1     2326.79     2321.04     24.07 o 
  -6   2   1     8423.01     8336.02     63.04 o 
  -5   2   1     3736.36     3595.85     25.00 o 
  -4   2   1     3868.51     3915.23     23.94 o 
  -3   2   1      334.89      395.96      4.42 o 
  -2   2   1      641.10      734.15      6.65 o 
  -1   2   1    24633.76    24912.66    154.89 o 
   0   2   1    12653.50    12618.60     77.96 o 
   1   2   1     8800.72     8894.87     52.30 o 
   2   2   1     4007.70     4065.25     26.69 o 
   3   2   1      331.96      373.57      5.74 o 
   4   2   1     2916.85     2904.84     20.46 o 
   5   2   1     8380.15     8614.33     55.16 o 
   6   2   1     4150.92     4161.87     34.39 o 
   7   2   1      458.39      482.77     10.23 o 
   8   2   1      174.58      179.09      8.79 o 
   9   2   1      580.37      588.30     14.19 o 
  10   2   1      539.59      609.29     19.91 o 
 -10   3   1      815.01      874.37     16.56 o 
  -9   3   1     3553.99     3663.01     41.46 o 
  -8   3   1     6413.00     6407.71     57.63 o 
  -7   3   1     4538.72     4578.75     41.11 o 
  -6   3   1      658.91      648.79      8.41 o 
  -5   3   1     2109.75     2083.24     15.82 o 
  -4   3   1    20934.21    21529.91    122.09 o 
  -3   3   1    37850.75    38117.49    214.20 o 
  -2   3   1    15451.51    15295.27     87.92 o 
  -1   3   1     6414.27     6336.14     40.97 o 
   0   3   1       67.56       70.09      3.04 o 
   1   3   1     7216.03     6890.79     44.86 o 
   2   3   1    31621.47    32357.66    175.28 o 
   3   3   1    18268.48    18175.14    100.61 o 
   4   3   1     8287.05     8472.36     51.03 o 
   5   3   1      225.02      264.19      7.12 o 
   6   3   1     3808.42     3804.03     32.14 o 
   7   3   1     5602.72     5653.63     49.75 o 
   8   3   1     4717.94     4779.09     50.00 o 
   9   3   1     1269.21     1268.10     26.81 o 
  10   3   1       77.30      105.75     14.04 o 
 -10   4   1     2005.27     2033.77     38.68 o 
  -9   4   1      278.99      300.37     13.07 o 
  -8   4   1      228.50      275.57     10.36 o 
  -7   4   1     5284.33     5235.92     45.78 o 
  -6   4   1    13091.11    13119.36     89.83 o 
  -5   4   1    13484.13    13311.14     84.18 o 
  -4   4   1     7616.64     7661.22     46.56 o 
  -3   4   1      716.68      772.90      7.93 o 
  -2   4   1    10318.31    10251.59     59.41 o 
  -1   4   1    42487.57    42259.44    260.99 o 
   0   4   1    14848.83    14260.66     79.63 o 
   1   4   1    16857.90    16872.42    107.21 o 
   2   4   1     1637.75     1779.31     14.51 o 
   3   4   1     2108.05     2161.60     16.51 o 
   4   4   1    16111.43    16041.98     99.32 o 
   5   4   1    13378.17    13235.87     86.65 o 
   6   4   1     5070.47     5091.97     43.27 o 
   7   4   1      794.64      855.86     15.86 o 
   8   4   1       98.10       78.18      9.89 o 
   9   4   1     1723.17     1687.33     33.24 o 
 -10   5   1       57.82       58.09     12.78 o 
  -9   5   1      727.13      768.15     19.57 o 
  -8   5   1     1391.84     1461.69     21.93 o 
  -7   5   1     1267.17     1298.38     16.91 o 
  -6   5   1        4.61       12.54      4.71 o 
  -5   5   1     1315.00     1293.00     14.42 o 
  -4   5   1     4548.32     4577.01     33.38 o 
  -3   5   1     4706.34     4705.45     32.10 o 
  -2   5   1     4277.00     4251.48     29.71 o 
  -1   5   1      841.45      764.60      9.46 o 
   0   5   1      139.33      160.64      5.18 o 
   1   5   1     4458.01     4501.31     33.59 o 
   2   5   1     4619.11     4499.50     31.29 o 
   3   5   1     2369.10     2403.65     19.92 o 
   4   5   1     1086.33     1078.59     19.02 o 
   5   5   1       54.24       52.23      6.05 o 
   6   5   1      435.90      472.96     13.21 o 
   7   5   1     1385.33     1394.25     22.24 o 
   8   5   1      772.58      803.55     18.08 o 
   9   5   1       73.96       87.96     14.68 o 
  -9   6   1      661.59      669.15     29.13 o 
  -8   6   1       88.68      114.07      8.78 o 
  -7   6   1     3423.46     3345.25     37.42 o 
  -6   6   1    12550.29    12313.68    104.11 o 
  -5   6   1     8109.80     8182.98     66.27 o 
  -4   6   1     6191.70     6123.27     52.60 o 
  -3   6   1      395.72      441.74      9.55 o 
  -2   6   1     6372.14     6272.74     49.17 o 
  -1   6   1    24066.09    23556.45    157.84 o 
   0   6   1    24106.58    23574.04    154.86 o 
   1   6   1    11636.21    11687.68     84.08 o 
   2   6   1      125.04      170.63     10.26 o 
   3   6   1     1508.74     1515.81     19.77 o 
   4   6   1    14292.09    14209.14    118.84 o 
   5   6   1     9186.66     9164.20     78.79 o 
   6   6   1     4742.28     4817.38     51.36 o 
   7   6   1     1458.29     1421.63     25.07 o 
   8   6   1      274.86      273.87     14.65 o 
   9   6   1     1818.49     1715.48     54.28 o 
  -9   7   1       94.62      102.24     15.18 o 
  -8   7   1       19.45        5.72     10.82 o 
  -7   7   1        1.87       -0.57      7.69 o 
  -6   7   1        3.77       -4.85      6.60 o 
  -5   7   1      383.50      406.29     12.78 o 
  -4   7   1      302.48      289.19     13.76 o 
  -3   7   1      661.20      668.04     15.33 o 
  -2   7   1      246.20      250.33     10.32 o 
  -1   7   1       25.26       30.03      5.70 o 
   0   7   1      145.16      161.67      7.50 o 
   1   7   1      217.85      226.95      9.55 o 
   2   7   1       39.45       38.87      6.79 o 
   3   7   1      338.52      326.62     12.95 o 
   4   7   1        3.01        6.40      6.84 o 
   5   7   1        1.33        0.39      6.86 o 
   6   7   1        5.37        2.60      8.18 o 
   7   7   1        2.17       -1.76      7.65 o 
   8   7   1       64.66       66.76     14.35 o 
  -8   8   1       33.25       46.67     12.81 o 
  -7   8   1     1943.28     1946.49     35.60 o 
  -6   8   1     5411.91     5402.49     64.19 o 
  -5   8   1     5814.45     5767.73     66.77 o 
  -4   8   1     1233.95     1271.38     24.54 o 
  -3   8   1       36.39       45.59      9.07 o 
  -2   8   1     3112.66     3047.75     42.40 o 
  -1   8   1    10185.59     9918.17     99.57 o 
   0   8   1    10613.12    10185.14    114.23 o 
   1   8   1     3000.89     2970.74     39.63 o 
   2   8   1      253.64      242.56     14.62 o 
   3   8   1     2646.38     2557.92     38.85 o 
   4   8   1     5106.74     5149.53     59.97 o 
   5   8   1     4865.62     4786.63     61.87 o 
   6   8   1     2670.26     2597.44     44.18 o 
   7   8   1      173.44      179.24     17.86 o 
  -7   9   1      672.38      682.93     51.40 o 
  -6   9   1        6.41       -5.78     10.73 o 
  -5   9   1      243.83      271.11     14.82 o 
  -4   9   1     1017.46     1030.90     24.69 o 
  -3   9   1     1420.10     1379.77     32.00 o 
  -2   9   1      965.07     1033.43     27.41 o 
  -1   9   1      770.07      714.39     21.89 o 
   0   9   1      248.10      212.49     14.18 o 
   1   9   1      388.00      466.74     19.32 o 
   2   9   1     2507.97     2431.01     51.26 o 
   3   9   1     1316.77     1275.59     29.23 o 
   4   9   1      909.93      905.72     25.50 o 
   5   9   1       11.50        1.98     10.72 o 
   6   9   1      212.45      261.63     31.87 o 
  -6  10   1     1225.78     1262.81     40.96 o 
  -5  10   1     1664.82     1700.75     47.63 o 
  -4  10   1      665.40      706.32     24.13 o 
  -3  10   1        0.44       29.08     13.46 o 
  -2  10   1      584.76      578.91     25.24 o 
  -1  10   1     1798.27     1756.22     38.24 o 
   0  10   1     2180.76     2150.10     40.83 o 
   1  10   1     1135.60     1213.57     34.76 o 
   2  10   1      224.91      219.44     19.63 o 
   3  10   1      534.10      532.59     25.04 o 
   4  10   1     1313.84     1287.16     35.80 o 
   5  10   1     1491.88     1456.93     44.71 o 
  -4  11   1     1906.01     1899.39     54.82 o 
  -3  11   1     1853.89     1900.54     53.89 o 
  -2  11   1     1142.22     1156.97     41.38 o 
  -1  11   1      271.37      302.55     21.81 o 
   0  11   1      148.44      137.67     16.46 o 
   1  11   1     1061.69     1090.36     40.28 o 
   2  11   1     2558.07     2619.24     64.86 o 
   3  11   1     1376.90     1366.27     56.65 o 
 -11   0   2     3560.48     3479.57     75.76 o 
 -10   0   2     4153.78     4151.72     73.98 o 
  -9   0   2      315.70      342.09     16.73 o 
  -8   0   2     4023.39     3993.58     68.79 o 
  -7   0   2    18513.73    18677.92    190.22 o 
  -6   0   2    26634.18    27046.65    259.32 o 
  -5   0   2    31060.02    31004.58    289.87 o 
  -4   0   2    13792.96    14188.39    182.25 o 
  -3   0   2      137.78      141.90      8.87 o 
  -2   0   2    78182.96    77083.98   2091.00 o 
  -1   0   2    55371.99    56744.43    949.74 o 
   0   0   2    46080.89    47373.35    518.51 o 
   1   0   2    37998.25    38650.53    308.72 o 
   2   0   2      280.23      311.54      7.02 o 
   3   0   2    10151.72    10232.58     89.32 o 
   4   0   2    19324.84    19559.61    161.14 o 
   5   0   2    15576.97    15601.61    137.83 o 
   6   0   2     7857.13     7986.82     88.09 o 
   7   0   2      575.12      652.05     20.09 o 
   8   0   2     2161.21     2086.93     40.25 o 
   9   0   2     4848.68     4797.78     88.89 o 
  10   0   2     2795.39     2798.30     89.08 o 
 -11   1   2        4.55       -2.97      9.60 o 
 -10   1   2       48.22       45.33      9.08 o 
  -9   1   2     1299.42     1281.89     22.11 o 
  -8   1   2      734.30      750.13     12.63 o 
  -7   1   2      373.70      370.37      7.00 o 
  -6   1   2       10.29       10.41      2.43 o 
  -5   1   2     1756.34     1830.73     14.11 o 
  -4   1   2     1117.68     1054.98      8.33 o 
  -3   1   2     5341.22     5341.10     35.84 o 
  -2   1   2     2159.40     2221.19     14.12 o 
  -1   1   2      177.83      201.68      3.09 o 
   0   1   2       27.15       33.86      2.21 o 
   1   1   2     6490.90     6833.24     38.56 o 
   2   1   2     7241.81     7462.52     46.14 o 
   3   1   2     1707.02     1658.62     12.78 o 
   4   1   2      587.38      602.24      7.82 o 
   5   1   2      374.97      396.38      7.71 o 
   6   1   2      983.89      965.24     13.33 o 
   7   1   2      872.62      889.60     14.22 o 
   8   1   2      861.70      886.46     16.60 o 
   9   1   2       11.13       -5.10      8.25 o 
  10   1   2        0.05      -13.21     13.21 o 
 -11   2   2     3278.58     3360.21     59.89 o 
 -10   2   2     3013.96     3131.66     46.08 o 
  -9   2   2      222.51      267.06      9.25 o 
  -8   2   2     1803.68     1896.06     21.44 o 
  -7   2   2    13883.81    14050.66    104.83 o 
  -6   2   2    25462.50    25616.33    166.08 o 
  -5   2   2    25520.68    25254.51    160.54 o 
  -4   2   2    15924.03    16616.30     98.73 o 
  -3   2   2     7069.18     7381.59     42.64 o 
  -2   2   2    34318.24    35351.44    201.39 o 
  -1   2   2    55999.86    53662.86    394.20 o 
   0   2   2    53708.38    51212.98    394.55 o 
   1   2   2    20241.99    20407.71    130.42 o 
   2   2   2     2272.17     2466.69     16.47 o 
   3   2   2    20965.37    21298.36    121.51 o 
   4   2   2    19396.27    19238.57    111.34 o 
   5   2   2    15456.04    15582.87    103.45 o 
   6   2   2     5630.98     5841.30     46.66 o 
   7   2   2       55.68       77.93      6.59 o 
   8   2   2     1382.15     1286.89     20.80 o 
   9   2   2     3799.18     3833.18     50.25 o 
 -11   3   2       17.64       23.65     12.14 o 
 -10   3   2     1313.88     1305.37     23.34 o 
  -9   3   2     3645.11     3593.00     36.77 o 
  -8   3   2     2860.57     2922.26     28.85 o 
  -7   3   2     1857.85     1809.69     19.42 o 
  -6   3   2       66.14       85.06      3.97 o 
  -5   3   2     2320.00     2229.19     16.03 o 
  -4   3   2    16871.13    17200.06    102.77 o 
  -3   3   2     5852.77     5539.50     34.28 o 
  -2   3   2     3497.98     3278.23     20.48 o 
  -1   3   2     1050.99     1147.24     10.08 o 
   0   3   2       71.61       87.32      2.88 o 
   1   3   2    13015.02    12739.30     78.99 o 
   2   3   2    14170.93    14040.75     81.13 o 
   3   3   2    13502.56    13717.29     79.20 o 
   4   3   2      200.17      219.96      5.01 o 
   5   3   2      957.79      906.99     11.64 o 
   6   3   2     3923.08     3767.33     34.99 o 
   7   3   2     3567.76     3580.27     38.51 o 
   8   3   2     2864.83     2854.42     34.02 o 
   9   3   2      652.38      705.57     21.30 o 
 -10   4   2     1028.44     1043.91     17.71 o 
  -9   4   2      122.90      134.96      8.37 o 
  -8   4   2      193.70      229.18      8.56 o 
  -7   4   2     4905.46     4948.55     42.05 o 
  -6   4   2     5100.43     5224.37     38.37 o 
  -5   4   2     4499.17     4487.89     33.20 o 
  -4   4   2      546.06      575.25      6.79 o 
  -3   4   2      443.95      429.78      5.75 o 
  -2   4   2     2665.11     2608.20     18.24 o 
  -1   4   2    11116.47    10779.00     68.99 o 
   0   4   2     9749.28     9552.95     57.75 o 
   1   4   2     2425.84     2414.35     19.83 o 
   2   4   2        3.79        6.72      2.61 o 
   3   4   2     2908.47     2838.86     20.68 o 
   4   4   2     6585.95     6458.70     46.15 o 
   5   4   2     4032.46     4027.62     35.31 o 
   6   4   2     1948.28     1869.01     21.51 o 
   7   4   2       76.76       81.12      8.18 o 
   8   4   2      628.11      651.46     16.34 o 
   9   4   2     1236.66     1200.47     48.97 o 
 -10   5   2     1865.85     1867.74     32.86 o 
  -9   5   2     5987.40     5820.14     66.77 o 
  -8   5   2     4631.85     4661.74     49.10 o 
  -7   5   2     3963.93     3884.78     34.96 o 
  -6   5   2        2.36       11.40      4.33 o 
  -5   5   2     5123.93     5081.10     38.74 o 
  -4   5   2    24138.42    24233.06    152.69 o 
  -3   5   2    23701.01    23669.41    133.61 o 
  -2   5   2    11494.91    11234.74     70.32 o 
  -1   5   2     2113.30     2339.08     18.23 o 
   0   5   2    10427.58    10768.29     66.30 o 
   1   5   2    19899.91    19693.32    122.45 o 
   2   5   2    23290.74    23501.55    146.41 o 
   3   5   2    14962.28    15051.29    109.76 o 
   4   5   2      993.16     1035.23     16.07 o 
   5   5   2      692.93      690.19     14.02 o 
   6   5   2     6037.74     5721.91     56.63 o 
   7   5   2     4806.23     4856.08     53.74 o 
   8   5   2     4427.34     4389.88     58.22 o 
   9   5   2      787.17      901.22     38.33 o 
 -10   6   2      152.90      177.71     24.93 o 
  -9   6   2      181.12      152.70     12.33 o 
  -8   6   2        9.04        6.98      7.32 o 
  -7   6   2       72.39       96.93      7.34 o 
  -6   6   2     1493.85     1482.21     20.13 o 
  -5   6   2       91.96       96.63      7.49 o 
  -4   6   2      513.71      512.67     10.61 o 
  -3   6   2        5.11        7.75      4.47 o 
  -2   6   2       19.22       12.84      4.21 o 
  -1   6   2     1738.40     1674.22     16.96 o 
   0   6   2     1363.70     1349.49     15.67 o 
   1   6   2       38.90       55.74      6.73 o 
   2   6   2       21.37       16.95      5.15 o 
   3   6   2      687.36      685.87     15.13 o 
   4   6   2        9.70        6.52      6.06 o 
   5   6   2     1139.15     1062.15     20.86 o 
   6   6   2        1.02       -6.76      6.76 o 
   7   6   2       38.41       48.81      8.41 o 
   8   6   2      199.31      229.59     16.21 o 
  -9   7   2     2995.64     3067.67     64.13 o 
  -8   7   2     4512.96     4757.16     56.92 o 
  -7   7   2     2029.63     2141.80     29.42 o 
  -6   7   2        2.17        6.38      6.43 o 
  -5   7   2     4212.76     4225.63     43.29 o 
  -4   7   2    10480.47    10158.64     94.96 o 
  -3   7   2     9708.76     9488.13     94.79 o 
  -2   7   2    14209.08    13987.77    129.67 o 
  -1   7   2      339.55      373.65     12.18 o 
   0   7   2     3824.76     3780.33     37.14 o 
   1   7   2    17043.39    16842.25    143.63 o 
   2   7   2     7396.75     7486.46     76.59 o 
   3   7   2     6227.79     6283.78     68.41 o 
   4   7   2     1831.03     1844.51     29.11 o 
   5   7   2      417.46      441.62     15.34 o 
   6   7   2     3251.57     3247.44     47.51 o 
   7   7   2     4349.38     4342.58     76.56 o 
  -8   8   2      203.33      200.98     20.36 o 
  -7   8   2      573.39      582.68     19.85 o 
  -6   8   2      596.70      578.68     16.99 o 
  -5   8   2      390.22      431.18     14.82 o 
  -4   8   2        3.77       -7.40      7.40 o 
  -3   8   2        5.02        5.63      8.25 o 
  -2   8   2      530.23      521.82     17.51 o 
  -1   8   2     1293.64     1272.56     24.50 o 
   0   8   2     1368.89     1339.02     27.97 o 
   1   8   2      281.35      301.62     13.69 o 
   2   8   2        0.97       -8.00      8.00 o 
   3   8   2       90.78      121.83     14.79 o 
   4   8   2      662.82      703.14     21.37 o 
   5   8   2      749.25      754.31     20.60 o 
   6   8   2      367.29      399.92     21.23 o 
   7   8   2       62.06       66.91     17.16 o 
  -7   9   2      986.28     1058.52     43.85 o 
  -6   9   2       10.52       11.44     10.34 o 
  -5   9   2     1807.75     1757.44     32.19 o 
  -4   9   2     3831.66     3597.90     54.68 o 
  -3   9   2     4678.67     4580.07     69.51 o 
  -2   9   2     3019.00     2915.37     50.29 o 
  -1   9   2      279.59      285.53     15.92 o 
   0   9   2     1169.32     1184.18     27.68 o 
   1   9   2     4268.28     4237.55     65.00 o 
   2   9   2     4290.19     4402.98     77.67 o 
   3   9   2     2607.17     2595.86     47.10 o 
   4   9   2      609.81      653.19     24.13 o 
   5   9   2      345.54      382.74     24.28 o 
   6   9   2     1495.26     1554.56     45.37 o 
  -6  10   2     1467.42     1528.22     42.52 o 
  -5  10   2      697.27      692.00     24.62 o 
  -4  10   2      105.81      105.99     18.75 o 
  -3  10   2       80.85       53.10     13.10 o 
  -2  10   2     1115.11     1133.37     32.88 o 
  -1  10   2     2272.51     2264.08     44.67 o 
   0  10   2     1980.22     1998.62     39.06 o 
   1  10   2      491.98      534.48     25.74 o 
   2  10   2        8.34       24.22     14.72 o 
   3  10   2      530.28      579.48     33.37 o 
   4  10   2     1139.71     1152.20     44.34 o 
   5  10   2     1419.91     1385.83     53.01 o 
  -4  11   2      508.88      445.92     30.74 o 
  -3  11   2      757.70      746.94     36.12 o 
  -2  11   2      258.09      232.47     22.20 o 
  -1  11   2       27.58        0.34     15.16 o 
   0  11   2      119.77       89.10     18.37 o 
   1  11   2      484.42      495.95     30.62 o 
   2  11   2      857.39      910.91     39.18 o 
   3  11   2      326.02      407.85     34.55 o 
 -11   1   3      836.37      893.58     20.88 o 
 -10   1   3     5212.63     5255.53     65.84 o 
  -9   1   3     7686.19     7821.62     86.01 o 
  -8   1   3    14200.05    14161.68    128.59 o 
  -7   1   3     2120.63     2190.36     21.91 o 
  -6   1   3     1681.35     1736.55     15.70 o 
  -5   1   3    23657.95    23732.94    168.56 o 
  -4   1   3    33473.30    33102.20    244.55 o 
  -3   1   3    58501.56    59328.03    472.84 o 
  -2   1   3    23313.03    23267.28    126.04 o 
  -1   1   3     2196.15     2288.45     15.71 o 
   0   1   3    26199.56    25725.05    168.64 o 
   1   1   3    42609.74    42529.07    257.94 o 
   2   1   3    28546.41    28823.63    167.08 o 
   3   1   3    11280.08    11739.23     70.15 o 
   4   1   3      116.90      149.28      6.34 o 
   5   1   3     6465.60     6365.62     49.09 o 
   6   1   3     8634.91     8507.59     65.54 o 
   7   1   3    13366.32    13182.65    113.16 o 
   8   1   3     3994.97     4091.07     43.97 o 
   9   1   3      430.92      506.24     20.65 o 
 -11   2   3      736.52      775.80     27.84 o 
 -10   2   3      450.54      478.58     15.58 o 
  -9   2   3        9.28       -3.00      7.29 o 
  -8   2   3     2070.79     1969.29     22.08 o 
  -7   2   3     6660.29     6570.15     54.02 o 
  -6   2   3     7548.28     7694.80     52.83 o 
  -5   2   3     1276.09     1231.70     10.87 o 
  -4   2   3      443.88      435.83      5.14 o 
  -3   2   3     1314.58     1288.73      9.40 o 
  -2   2   3     3632.22     3626.41     23.63 o 
  -1   2   3    12981.38    12630.46     74.99 o 
   0   2   3    20387.62    19992.20    115.41 o 
   1   2   3      368.43      378.97      6.16 o 
   2   2   3       12.04       15.08      2.44 o 
   3   2   3     4769.70     4934.64     31.54 o 
   4   2   3     3553.90     3482.67     26.21 o 
   5   2   3     3862.06     3871.88     34.41 o 
   6   2   3      446.00      480.51     11.49 o 
   7   2   3        0.31       -5.14      5.14 o 
   8   2   3      512.52      497.24     16.88 o 
   9   2   3      738.85      727.39     22.89 o 
 -11   3   3      676.34      703.33     24.02 o 
 -10   3   3     2856.99     2914.83     46.08 o 
  -9   3   3     5997.88     6036.72     62.29 o 
  -8   3   3     4920.63     4975.91     44.12 o 
  -7   3   3     1670.36     1660.71     18.16 o 
  -6   3   3      400.23      394.01      7.66 o 
  -5   3   3    16457.43    16605.56    102.32 o 
  -4   3   3    19460.13    19522.21    111.68 o 
  -3   3   3    26768.90    27291.81    162.35 o 
  -2   3   3     5155.03     4950.59     31.79 o 
  -1   3   3       23.44       36.09      2.79 o 
   0   3   3     5327.53     5254.73     33.44 o 
   1   3   3    14797.38    14361.98     86.45 o 
   2   3   3    24058.77    23921.24    139.69 o 
   3   3   3     6607.38     6778.16     43.48 o 
   4   3   3       73.99       88.91      4.94 o 
   5   3   3     3326.46     3252.11     31.85 o 
   6   3   3     5554.50     5555.35     52.90 o 
   7   3   3     4906.56     4867.84     51.82 o 
   8   3   3     1847.08     1887.83     27.83 o 
   9   3   3      139.59      192.94     19.39 o 
 -11   4   3     2031.00     2048.36     66.13 o 
 -10   4   3     1073.29     1139.80     22.72 o 
  -9   4   3       47.72       50.23      6.07 o 
  -8   4   3     2548.99     2447.80     25.14 o 
  -7   4   3     8583.37     8553.90     69.39 o 
  -6   4   3    15728.52    15476.04    104.75 o 
  -5   4   3    10952.14    10891.27     71.77 o 
  -4   4   3      244.46      282.02      4.78 o 
  -3   4   3     4236.32     4356.76     28.07 o 
  -2   4   3    15753.69    15598.29     91.06 o 
  -1   4   3    15340.49    14888.68     89.25 o 
   0   4   3    29792.68    29957.20    164.64 o 
   1   4   3     4026.68     3998.73     28.70 o 
   2   4   3      629.39      627.10      9.21 o 
   3   4   3     9988.64    10110.18     71.11 o 
   4   4   3    11013.05    10831.47     90.13 o 
   5   4   3     6900.12     7004.81     63.18 o 
   6   4   3     1900.91     1957.96     25.63 o 
   7   4   3       62.72       39.49      6.23 o 
   8   4   3      791.55      801.99     19.70 o 
   9   4   3     1972.47     1874.91     51.20 o 
 -10   5   3      399.75      465.89     17.06 o 
  -9   5   3     1568.60     1665.64     23.05 o 
  -8   5   3     1437.07     1493.70     21.20 o 
  -7   5   3      181.72      247.12      7.20 o 
  -6   5   3        8.89       10.38      4.12 o 
  -5   5   3     1509.91     1468.51     15.06 o 
  -4   5   3     2556.98     2526.86     20.43 o 
  -3   5   3     4980.09     4875.75     31.69 o 
  -2   5   3     5489.23     5492.50     37.02 o 
  -1   5   3       14.21       18.13      3.29 o 
   0   5   3       66.45       68.10      4.41 o 
   1   5   3     2653.21     2657.33     24.33 o 
   2   5   3     2375.25     2437.24     23.57 o 
   3   5   3     1235.34     1265.97     18.39 o 
   4   5   3        4.83        2.32      5.81 o 
   5   5   3      503.23      517.92     13.53 o 
   6   5   3     1334.83     1276.53     22.35 o 
   7   5   3      791.91      817.94     17.62 o 
   8   5   3      238.14      304.23     31.33 o 
 -10   6   3     1026.13     1066.27     28.71 o 
  -9   6   3        9.96       16.04      8.14 o 
  -8   6   3     3568.34     3382.89     35.66 o 
  -7   6   3     6688.31     6711.03     55.16 o 
  -6   6   3    10145.42    10034.00     78.80 o 
  -5   6   3    10597.14    10607.57     80.49 o 
  -4   6   3       10.44       23.96      4.94 o 
  -3   6   3     4055.85     4031.96     35.76 o 
  -2   6   3    20395.19    20074.47    146.54 o 
  -1   6   3    21813.57    21180.73    147.09 o 
   0   6   3    12143.00    12121.38     94.35 o 
   1   6   3     1234.53     1233.39     17.38 o 
   2   6   3     3058.67     3062.90     37.55 o 
   3   6   3     7493.19     7651.50     80.00 o 
   4   6   3     8089.98     8237.30     88.75 o 
   5   6   3     8715.10     8665.87    105.19 o 
   6   6   3     1391.11     1374.74     26.16 o 
   7   6   3       82.53       74.37     11.47 o 
   8   6   3     1311.38     1293.93     37.48 o 
  -9   7   3       18.98        3.37     10.73 o 
  -8   7   3       21.41       13.35      8.60 o 
  -7   7   3        2.66        3.64      6.52 o 
  -6   7   3        1.52       -6.09      6.09 o 
  -5   7   3       20.71       17.20      6.12 o 
  -4   7   3       89.02       97.35     10.42 o 
  -3   7   3       79.84       82.47      8.48 o 
  -2   7   3       33.87       40.61      7.39 o 
  -1   7   3       15.30       24.68      6.32 o 
   0   7   3       85.48       92.67      7.35 o 
   1   7   3        7.49       19.76      9.26 o 
   2   7   3     1297.68     1248.34     23.40 o 
   3   7   3       61.37       72.70      9.36 o 
   4   7   3      568.95      522.17     17.47 o 
   5   7   3        0.50       -0.28      9.15 o 
   6   7   3        8.85       18.46     10.84 o 
   7   7   3       22.62       -7.79     13.71 o 
  -8   8   3      872.71      885.60     22.25 o 
  -7   8   3     3705.12     3769.31     53.81 o 
  -6   8   3     4590.37     4608.08     59.02 o 
  -5   8   3     3369.90     3346.75     45.47 o 
  -4   8   3      698.04      696.74     19.51 o 
  -3   8   3     2723.55     2661.29     40.20 o 
  -2   8   3     6074.21     5917.27     73.69 o 
  -1   8   3    10553.93    10368.57    107.81 o 
   0   8   3     5900.95     5835.13     73.48 o 
   1   8   3      667.42      700.42     22.31 o 
   2   8   3      788.12      830.57     22.51 o 
   3   8   3     2939.34     3018.35     47.24 o 
   4   8   3     5846.43     5833.99     78.14 o 
   5   8   3     3925.37     3841.49     57.81 o 
   6   8   3      741.16      773.67     30.29 o 
  -7   9   3       18.54       33.21     13.79 o 
  -6   9   3      155.97      158.03     14.38 o 
  -5   9   3     1268.65     1277.32     29.75 o 
  -4   9   3     1164.64     1181.95     26.51 o 
  -3   9   3     1842.26     1829.71     42.82 o 
  -2   9   3       96.68      137.83     13.96 o 
  -1   9   3       29.29       26.71     10.20 o 
   0   9   3     1380.53     1325.52     29.69 o 
   1   9   3     1449.51     1460.10     35.36 o 
   2   9   3     1640.51     1621.21     42.50 o 
   3   9   3      777.56      781.36     33.91 o 
   4   9   3       38.93       22.64     11.97 o 
   5   9   3       37.37       36.68     16.57 o 
  -6  10   3     1345.68     1371.90     37.17 o 
  -5  10   3      748.03      865.46     27.80 o 
  -4  10   3       58.14       71.91     12.74 o 
  -3  10   3      731.07      751.01     28.19 o 
  -2  10   3     1694.10     1667.29     40.37 o 
  -1  10   3     2081.02     2058.30     52.61 o 
   0  10   3     1408.61     1408.14     34.56 o 
   1  10   3      131.47      123.55     18.95 o 
   2  10   3      204.85      198.70     27.16 o 
   3  10   3     1329.17     1311.44     44.31 o 
   4  10   3     1579.69     1632.43     48.25 o 
  -4  11   3     1691.26     1645.67     49.46 o 
  -3  11   3     1987.26     2076.21     52.00 o 
  -2  11   3      448.60      490.58     28.48 o 
  -1  11   3        0.25       23.33     15.78 o 
   0  11   3      743.17      892.06     38.14 o 
   1  11   3     1405.36     1339.80     49.92 o 
   2  11   3     1669.79     1614.26     55.38 o 
 -12   0   4     4907.55     4892.56     91.30 o 
 -11   0   4     4123.78     4251.70     73.35 o 
 -10   0   4     1773.67     1736.14     40.69 o 
  -9   0   4     1057.28     1003.69     48.02 o 
  -8   0   4     8955.85     8976.91    108.14 o 
  -7   0   4    36940.30    36910.06    461.93 o 
  -6   0   4    35737.49    34906.28    452.78 o 
  -5   0   4    14442.10    14510.53    212.49 o 
  -4   0   4     2567.49     2858.27     38.32 o 
  -3   0   4    19360.79    19626.80    138.48 o 
  -2   0   4    21650.95    21870.65    212.58 o 
  -1   0   4   198274.53   195282.67   3382.76 o 
   0   0   4      309.04      348.15     11.19 o 
   1   0   4       94.34       81.12      4.83 o 
   2   0   4     8200.91     8541.15     70.50 o 
   3   0   4    16565.63    16834.58    139.23 o 
   4   0   4    22305.81    22611.91    215.25 o 
   5   0   4    16894.55    17149.42    180.64 o 
   6   0   4      132.99      195.76     12.05 o 
   7   0   4      596.43      510.99     22.68 o 
   8   0   4     4019.21     3768.56     72.80 o 
   9   0   4     3446.20     3199.73    150.30 o 
 -12   1   4        2.14       -0.63      7.40 o 
 -11   1   4      115.60      125.39      9.31 o 
 -10   1   4      335.43      314.56     16.26 o 
  -9   1   4      244.06      257.50      8.84 o 
  -8   1   4      850.02      910.36     12.25 o 
  -7   1   4     1186.79     1215.27     15.44 o 
  -6   1   4      211.24      188.42      4.97 o 
  -5   1   4      954.73     1025.53     10.94 o 
  -4   1   4       94.85      141.61      3.36 o 
  -3   1   4      419.54      394.50      4.41 o 
  -2   1   4     3129.51     3166.28     20.04 o 
  -1   1   4     1933.87     1924.51     14.59 o 
   0   1   4     3104.85     3259.58     21.87 o 
   1   1   4     2198.29     2233.28     17.15 o 
   2   1   4      174.26      197.01      5.14 o 
   3   1   4      946.13     1000.73     11.14 o 
   4   1   4       70.75       88.83      5.07 o 
   5   1   4       54.73       58.75      6.19 o 
   6   1   4     1585.76     1568.37     19.70 o 
   7   1   4      163.44      176.73      7.03 o 
   8   1   4       92.27       95.69     10.28 o 
   9   1   4       26.22      -17.17     17.17 o 
 -11   2   4     3243.14     3286.32     46.47 o 
 -10   2   4      606.17      668.88     15.58 o 
  -9   2   4      757.66      733.94     15.18 o 
  -8   2   4     5612.91     5476.19     55.08 o 
  -7   2   4    17281.29    17108.63    129.43 o 
  -6   2   4    24554.43    25191.27    168.24 o 
  -5   2   4     6314.08     6233.28     43.21 o 
  -4   2   4       21.73       31.39      3.46 o 
  -3   2   4     6813.45     6799.45     41.47 o 
  -2   2   4    22626.93    21388.38    124.04 o 
  -1   2   4    27097.49    25312.31    184.75 o 
   0   2   4     9495.27     9009.96     53.53 o 
   1   2   4       11.95       19.75      3.19 o 
   2   2   4     5723.79     5694.15     36.26 o 
   3   2   4    13466.78    13359.10     81.44 o 
   4   2   4    18993.11    19427.13    147.55 o 
   5   2   4     5940.97     6014.85     57.08 o 
   6   2   4      314.00      376.24     11.17 o 
   7   2   4      521.35      481.42     11.08 o 
   8   2   4     2380.57     2291.88     46.65 o 
 -11   3   4     1016.25      956.16     24.45 o 
 -10   3   4     1877.19     1863.02     38.76 o 
  -9   3   4     4637.81     4515.62     49.33 o 
  -8   3   4     2733.67     2750.08     28.80 o 
  -7   3   4       13.59       16.70      3.73 o 
  -6   3   4     4266.31     4155.42     34.85 o 
  -5   3   4    11120.01    11295.47     71.36 o 
  -4   3   4    12758.49    12494.49     75.95 o 
  -3   3   4    11724.54    11792.02     70.30 o 
  -2   3   4     4134.20     4139.40     26.64 o 
  -1   3   4     2803.98     2811.87     22.79 o 
   0   3   4    17500.04    17556.97     97.53 o 
   1   3   4    23445.46    23656.36    133.24 o 
   2   3   4    11817.09    11820.60     74.17 o 
   3   3   4     4080.52     4171.73     32.88 o 
   4   3   4      126.23      137.92     10.24 o 
   5   3   4     2921.21     2889.73     35.35 o 
   6   3   4     4828.27     4739.04     53.08 o 
   7   3   4     2890.42     2883.48     35.72 o 
   8   3   4      622.47      695.87     19.59 o 
 -11   4   4     1514.60     1686.05     46.35 o 
 -10   4   4      381.36      378.12     12.27 o 
  -9   4   4      385.93      396.48     10.38 o 
  -8   4   4     1944.80     1960.63     21.43 o 
  -7   4   4     5665.25     5592.83     47.72 o 
  -6   4   4     7486.23     7521.64     53.80 o 
  -5   4   4     3297.87     3349.15     25.93 o 
  -4   4   4       14.50       25.90      2.69 o 
  -3   4   4     5710.98     5839.65     37.62 o 
  -2   4   4     7323.38     7154.03     43.29 o 
  -1   4   4     9538.46     9115.95     57.68 o 
   0   4   4     6341.90     6138.49     39.57 o 
   1   4   4      290.85      311.32      6.84 o 
   2   4   4     4671.24     4632.90     35.78 o 
   3   4   4     9926.60     9936.72     87.03 o 
   4   4   4     7081.55     7011.19     70.70 o 
   5   4   4     1854.90     1880.99     35.68 o 
   6   4   4       78.20       92.99     12.00 o 
   7   4   4      170.76      178.85     11.08 o 
   8   4   4     1159.23     1076.81     28.60 o 
 -11   5   4     1026.50      966.53     42.08 o 
 -10   5   4     3581.44     3607.20     54.20 o 
  -9   5   4     5433.61     5338.01     56.41 o 
  -8   5   4     3068.78     3093.29     33.21 o 
  -7   5   4      172.37      221.49      7.38 o 
  -6   5   4     3215.22     3134.78     25.27 o 
  -5   5   4    11618.17    11466.72     79.02 o 
  -4   5   4    21840.15    21776.41    138.53 o 
  -3   5   4    13223.97    13262.72     86.97 o 
  -2   5   4      453.56      459.01      9.03 o 
  -1   5   4     2324.57     2292.64     19.78 o 
   0   5   4     8493.33     8410.21     59.47 o 
   1   5   4    22538.68    22736.76    154.20 o 
   2   5   4    12330.34    12494.39     95.54 o 
   3   5   4     2733.17     2696.93     35.46 o 
   4   5   4      115.74      118.32      9.74 o 
   5   5   4     2569.47     2458.46     37.08 o 
   6   5   4     4755.55     4592.54     58.71 o 
   7   5   4     4087.92     4079.07     57.33 o 
   8   5   4     1164.40     1224.90     36.35 o 
 -10   6   4       45.29       40.23      9.57 o 
  -9   6   4        1.22       -1.79      7.19 o 
  -8   6   4       47.36       53.02      7.71 o 
  -7   6   4      194.71      235.20      8.21 o 
  -6   6   4       18.49       25.29      5.28 o 
  -5   6   4      410.27      459.14     11.48 o 
  -4   6   4      138.48      141.47      7.24 o 
  -3   6   4        4.12        5.58      4.74 o 
  -2   6   4      305.29      310.04      8.85 o 
  -1   6   4       64.29       52.78      6.59 o 
   0   6   4       33.96       38.78      5.80 o 
   1   6   4      155.72      168.06      8.05 o 
   2   6   4      170.50      183.44     10.07 o 
   3   6   4      886.62      846.11     21.37 o 
   4   6   4      106.93      102.04     10.51 o 
   5   6   4       68.82       40.83     13.69 o 
   6   6   4        4.23       -9.12      9.12 o 
   7   6   4       52.48       44.18     18.67 o 
  -9   7   4     5120.48     5232.66     73.74 o 
  -8   7   4     2482.74     2647.43     34.71 o 
  -7   7   4      195.22      241.04     10.16 o 
  -6   7   4     1976.94     1909.16     25.09 o 
  -5   7   4     6238.27     6182.03     62.01 o 
  -4   7   4    19434.96    19153.29    171.51 o 
  -3   7   4     9816.10     9670.28     92.86 o 
  -2   7   4     1047.24     1081.81     22.83 o 
  -1   7   4     1333.50     1311.57     21.94 o 
   0   7   4     7598.91     7524.76     76.99 o 
   1   7   4    11473.90    11388.77    117.17 o 
   2   7   4    11213.86    11256.12    133.38 o 
   3   7   4     1024.05     1021.77     25.99 o 
   4   7   4       13.11       11.64      9.49 o 
   5   7   4     1875.81     1810.93     35.45 o 
   6   7   4     3643.53     3490.30     62.95 o 
  -9   8   4       22.13        0.58     16.46 o 
  -8   8   4      595.05      600.11     15.83 o 
  -7   8   4      230.87      230.74     13.52 o 
  -6   8   4      273.92      326.04     14.80 o 
  -5   8   4       22.43       13.34      8.51 o 
  -4   8   4        5.88       -3.19      8.47 o 
  -3   8   4      278.74      334.37     14.15 o 
  -2   8   4      907.33      881.05     22.14 o 
  -1   8   4      611.05      644.90     18.93 o 
   0   8   4      746.47      770.91     21.38 o 
   1   8   4       79.98       82.42     11.51 o 
   2   8   4      115.54      105.33     14.09 o 
   3   8   4      211.49      248.49     17.44 o 
   4   8   4      579.35      681.70     23.99 o 
   5   8   4      120.24      119.95     14.60 o 
   6   8   4      192.08      179.33     22.53 o 
  -8   9   4     1073.61     1160.76     43.09 o 
  -7   9   4       37.81       39.31     12.33 o 
  -6   9   4      289.66      274.56     21.96 o 
  -5   9   4     2915.89     2963.07     45.81 o 
  -4   9   4     4468.09     4386.09     60.19 o 
  -3   9   4     2932.37     2970.25     51.82 o 
  -2   9   4      275.93      307.61     19.17 o 
  -1   9   4      312.79      336.53     18.47 o 
   0   9   4     1878.59     1812.00     35.94 o 
   1   9   4     4322.04     4145.08     69.41 o 
   2   9   4     3133.41     3045.22     61.27 o 
   3   9   4      541.18      596.43     27.74 o 
   4   9   4      160.21      159.36     16.22 o 
   5   9   4      754.01      721.39     42.09 o 
  -6  10   4     1477.10     1550.72     39.88 o 
  -5  10   4      265.08      287.18     20.14 o 
  -4  10   4       42.19       16.26     12.55 o 
  -3  10   4     1128.39     1044.89     32.18 o 
  -2  10   4     1876.66     1780.81     46.02 o 
  -1  10   4     2047.74     2134.86     51.18 o 
   0  10   4     1055.19     1009.63     35.92 o 
   1  10   4      129.78      118.74     19.44 o 
   2  10   4      364.40      396.72     26.87 o 
   3  10   4     1118.07     1093.89     65.62 o 
  -4  11   4      777.82      875.47     38.08 o 
  -3  11   4      443.03      444.07     32.48 o 
  -2  11   4      100.77       98.60     19.17 o 
  -1  11   4       40.66       15.69     17.12 o 
   0  11   4      592.79      647.64     37.69 o 
   1  11   4      607.74      557.32     32.62 o 
 -12   1   5      121.65      112.11     13.72 o 
 -11   1   5     3437.96     3380.12     53.84 o 
 -10   1   5     8525.74     8305.50     94.17 o 
  -9   1   5    11930.99    11902.46    110.10 o 
  -8   1   5     1918.32     1967.09     23.72 o 
  -7   1   5       12.50       13.13      3.50 o 
  -6   1   5     9623.58     9526.12     72.82 o 
  -5   1   5    38169.76    37999.84    238.26 o 
  -4   1   5    36093.97    35772.28    258.10 o 
  -3   1   5    17315.75    17218.85     93.94 o 
  -2   1   5     1771.89     2006.25     14.84 o 
  -1   1   5    12405.75    12598.43     74.78 o 
   0   1   5    42109.28    42649.04    249.46 o 
   1   1   5    38751.61    38958.48    218.53 o 
   2   1   5    13522.31    13641.06     91.99 o 
   3   1   5     2612.59     2767.65     25.87 o 
   4   1   5     1605.35     1532.58     19.74 o 
   5   1   5     8413.52     8170.86     74.96 o 
   6   1   5    12140.58    11864.49    108.15 o 
   7   1   5     3703.73     3681.83     44.62 o 
   8   1   5      845.75      916.67     23.27 o 
 -12   2   5      833.31      851.79     23.64 o 
 -11   2   5      804.13      803.29     20.64 o 
 -10   2   5       89.14       96.84      7.32 o 
  -9   2   5     1216.97     1160.14     18.65 o 
  -8   2   5     2126.20     2094.16     22.71 o 
  -7   2   5     5391.08     5307.98     44.66 o 
  -6   2   5     1656.86     1664.21     15.31 o 
  -5   2   5     2668.37     2700.10     21.57 o 
  -4   2   5       27.15       43.03      2.44 o 
  -3   2   5      791.90      773.65      8.19 o 
  -2   2   5    14549.87    14130.52     82.88 o 
  -1   2   5     6321.62     6407.44     42.16 o 
   0   2   5     2426.23     2486.09     18.34 o 
   1   2   5       18.94       25.10      3.75 o 
   2   2   5     2705.57     2850.01     22.25 o 
   3   2   5     3033.02     2993.35     29.58 o 
   4   2   5     3610.47     3597.00     39.49 o 
   5   2   5      844.69      869.73     16.93 o 
   6   2   5        0.56       -6.93      6.93 o 
   7   2   5      346.11      325.45     13.18 o 
   8   2   5      586.63      613.32     21.74 o 
 -11   3   5     1780.19     1727.62     30.04 o 
 -10   3   5     4235.79     4248.77     56.50 o 
  -9   3   5     5654.90     5597.43     58.99 o 
  -8   3   5     2453.96     2474.74     26.14 o 
  -7   3   5        2.18        6.52      3.46 o 
  -6   3   5     3359.27     3323.75     29.23 o 
  -5   3   5    15397.59    15581.32     92.51 o 
  -4   3   5    18252.34    18179.97    109.48 o 
  -3   3   5     4768.35     4742.62     31.08 o 
  -2   3   5      442.95      471.61      6.48 o 
  -1   3   5     2771.58     2861.29     20.92 o 
   0   3   5    15918.78    15287.85     90.61 o 
   1   3   5    23390.77    23117.67    141.36 o 
   2   3   5     7604.24     7462.43     56.22 o 
   3   3   5      751.23      826.88     14.43 o 
   4   3   5     1710.31     1662.62     26.56 o 
   5   3   5     4401.06     4252.50     54.46 o 
   6   3   5     4055.00     3906.08     54.39 o 
   7   3   5     2474.59     2501.40     36.28 o 
   8   3   5      288.52      319.64     18.98 o 
 -11   4   5     1316.56     1390.56     32.75 o 
 -10   4   5        4.45        8.55      8.17 o 
  -9   4   5     1038.44     1002.44     16.26 o 
  -8   4   5     6637.64     6525.99     54.79 o 
  -7   4   5    11801.76    11768.84     92.25 o 
  -6   4   5     8353.62     8316.13     59.79 o 
  -5   4   5     2481.12     2512.43     21.24 o 
  -4   4   5     2630.96     2678.95     19.24 o 
  -3   4   5     9056.17     8920.15     54.84 o 
  -2   4   5    27142.86    26784.57    157.39 o 
  -1   4   5     8319.85     8300.39     55.84 o 
   0   4   5     5544.99     5661.42     41.22 o 
   1   4   5      140.22      156.49      6.80 o 
   2   4   5     5196.87     5192.51     46.38 o 
   3   4   5    11697.91    11530.96    113.77 o 
   4   4   5     6655.29     6631.82     85.50 o 
   5   4   5     1549.14     1585.84     30.73 o 
   6   4   5       35.23       35.73     11.14 o 
   7   4   5      547.68      552.56     22.58 o 
 -11   5   5      230.86      220.20     19.59 o 
 -10   5   5     1121.96     1158.58     22.44 o 
  -9   5   5     1424.99     1492.90     20.45 o 
  -8   5   5      842.64      898.17     15.03 o 
  -7   5   5       28.12       30.15      4.93 o 
  -6   5   5      612.61      615.36      9.37 o 
  -5   5   5     1496.76     1556.31     16.44 o 
  -4   5   5     1817.20     1871.67     18.05 o 
  -3   5   5     1650.75     1640.91     17.21 o 
  -2   5   5      137.02      138.88      5.51 o 
  -1   5   5      501.96      516.31      9.40 o 
   0   5   5     4888.25     4772.10     42.45 o 
   1   5   5     2686.92     2668.39     28.45 o 
   2   5   5      450.37      470.83     14.41 o 
   3   5   5       19.72       33.84      8.59 o 
   4   5   5      608.66      583.65     20.56 o 
   5   5   5      651.11      677.25     20.37 o 
   6   5   5      959.02      920.57     23.64 o 
   7   5   5      295.80      322.52     25.07 o 
 -10   6   5       61.64       70.10      9.55 o 
  -9   6   5      810.58      804.95     17.84 o 
  -8   6   5     5410.22     5338.39     51.02 o 
  -7   6   5    12432.05    12450.33     95.93 o 
  -6   6   5     5246.70     5379.36     46.79 o 
  -5   6   5     1717.30     1702.00     21.32 o 
  -4   6   5      856.16      842.83     15.15 o 
  -3   6   5    10890.05    10784.66     93.46 o 
  -2   6   5    20228.38    19617.32    154.79 o 
  -1   6   5    12924.37    12769.12    106.82 o 
   0   6   5     3034.05     3134.88     34.58 o 
   1   6   5      327.73      362.17     12.45 o 
   2   6   5     2710.92     2704.66     36.45 o 
   3   6   5    11804.31    11846.26    133.16 o 
   4   6   5     6066.25     5901.49     88.74 o 
   5   6   5     2104.42     2096.11     40.63 o 
   6   6   5      157.76      172.64     15.42 o 
   7   6   5      823.54      779.14     52.79 o 
 -10   7   5       48.14       23.73     16.98 o 
  -9   7   5        1.42       -8.52      9.40 o 
  -8   7   5       18.94       25.97      7.66 o 
  -7   7   5       91.91       97.18      7.63 o 
  -6   7   5      441.06      432.56     12.16 o 
  -5   7   5       24.43       33.63      6.97 o 
  -4   7   5      845.75      845.14     17.70 o 
  -3   7   5       26.75       39.13      7.88 o 
  -2   7   5        3.54       -6.93      6.93 o 
  -1   7   5       19.68       29.86      9.07 o 
   0   7   5      283.17      315.66     16.26 o 
   1   7   5        9.20       13.73      9.96 o 
   2   7   5      532.27      524.34     18.77 o 
   3   7   5        1.23       -9.29      9.29 o 
   4   7   5        6.15        2.43     10.87 o 
   5   7   5        0.40       -5.50     10.67 o 
   6   7   5        2.24       13.91     26.65 o 
  -9   8   5      482.36      458.57     28.37 o 
  -8   8   5     3177.35     3219.56     45.52 o 
  -7   8   5     5314.31     5440.23     67.30 o 
  -6   8   5     3871.52     3973.36     52.88 o 
  -5   8   5       76.52      100.64     10.59 o 
  -4   8   5      420.66      415.43     15.87 o 
  -3   8   5     5611.95     5383.22     70.54 o 
  -2   8   5     9777.13     9498.66    118.98 o 
  -1   8   5     6334.52     6197.16     82.71 o 
   0   8   5      864.72      883.93     24.42 o 
   1   8   5       55.57       56.80     13.16 o 
   2   8   5     3061.31     3028.64     66.44 o 
   3   8   5     4662.98     4666.59     72.02 o 
   4   8   5     3353.59     3224.52     68.35 o 
   5   8   5     1091.32     1094.33     43.05 o 
  -8   9   5      255.64      298.79     16.40 o 
  -7   9   5      170.74      155.29     16.80 o 
  -6   9   5      408.33      398.25     22.01 o 
  -5   9   5      976.55      902.15     24.99 o 
  -4   9   5     1241.48     1222.94     29.44 o 
  -3   9   5      886.96      927.67     27.42 o 
  -2   9   5      330.15      355.79     20.47 o 
  -1   9   5      481.82      446.56     21.12 o 
   0   9   5      696.69      796.68     26.56 o 
   1   9   5     1854.29     1944.29     42.89 o 
   2   9   5      703.58      715.51     36.65 o 
   3   9   5      230.77      264.35     22.85 o 
   4   9   5       18.97       -5.96     16.08 o 
  -6  10   5     1115.34     1234.76     39.19 o 
  -5  10   5      151.38      157.23     18.53 o 
  -4  10   5       98.31       67.98     18.61 o 
  -3  10   5      977.46      973.21     34.86 o 
  -2  10   5     1832.03     1860.45     48.09 o 
  -1  10   5     1742.64     1711.76     49.93 o 
   0  10   5      447.23      489.67     26.44 o 
   1  10   5        2.03       15.34     16.12 o 
   2  10   5      935.98      970.56     54.62 o 
   3  10   5     1165.54     1134.25     63.88 o 
  -4  11   5     1312.92     1433.32     46.68 o 
  -3  11   5      603.71      643.44     38.78 o 
  -2  11   5       17.86       36.95     17.42 o 
  -1  11   5      408.64      482.17     44.29 o 
   0  11   5     1187.43     1103.07     46.14 o 
 -12   0   6     3028.19     3051.35     69.86 o 
 -11   0   6     2619.03     2696.47     55.49 o 
 -10   0   6        7.32      -14.34     20.17 o 
  -9   0   6     5071.06     4989.54     97.06 o 
  -8   0   6    16479.01    16314.19    243.99 o 
  -7   0   6    17114.48    17126.53    220.99 o 
  -6   0   6    11623.82    11614.68    120.26 o 
  -5   0   6      673.48      710.30     11.98 o 
  -4   0   6     6684.68     6637.55     52.30 o 
  -3   0   6    48293.62    48504.20    411.57 o 
  -2   0   6    17002.60    16430.87    125.76 o 
  -1   0   6     9264.52     8991.38     74.15 o 
   0   0   6     2958.39     2883.01     28.02 o 
   1   0   6     4573.01     4876.99     48.93 o 
   2   0   6    15806.98    16067.80    161.01 o 
   3   0   6    19097.36    19125.83    217.61 o 
   4   0   6     9869.57     9622.55    141.17 o 
   5   0   6     2096.57     2105.07     42.32 o 
   6   0   6       54.81       37.52     12.50 o 
   7   0   6     3017.17     2842.02     66.03 o 
   8   0   6     3348.77     3157.31     86.84 o 
 -12   1   6       60.55       61.59     11.04 o 
 -11   1   6      190.05      183.66     12.00 o 
 -10   1   6     1216.60     1158.48     20.78 o 
  -9   1   6      280.55      287.93     13.64 o 
  -8   1   6        9.98        6.80      7.08 o 
  -7   1   6      188.67      194.27      6.80 o 
  -6   1   6     1726.81     1775.30     16.88 o 
  -5   1   6     1334.80     1323.52     11.97 o 
  -4   1   6     5696.15     5870.44     33.96 o 
  -3   1   6     1426.47     1469.05     12.23 o 
  -2   1   6      152.49      179.59      4.33 o 
  -1   1   6      876.39      882.93     10.04 o 
   0   1   6     5819.44     6119.49     37.12 o 
   1   1   6     3205.41     3299.68     25.87 o 
   2   1   6      570.99      585.38     10.31 o 
   3   1   6       58.26       55.69      7.40 o 
   4   1   6      371.38      378.59     14.10 o 
   5   1   6      409.91      417.09     13.76 o 
   6   1   6      396.02      405.80     15.30 o 
   7   1   6      315.71      350.00     19.43 o 
   8   1   6        0.56      -12.74     12.74 o 
 -12   2   6     2756.81     2862.72     55.20 o 
 -11   2   6     1541.18     1585.26     26.23 o 
 -10   2   6       10.41       12.31      6.10 o 
  -9   2   6     3007.85     2991.00     38.03 o 
  -8   2   6    13184.21    13049.61    111.44 o 
  -7   2   6    16392.50    16165.46    136.34 o 
  -6   2   6    10222.76    10070.09     70.12 o 
  -5   2   6     1384.26     1512.22     12.71 o 
  -4   2   6    11082.86    11201.02     69.02 o 
  -3   2   6    26420.56    25796.76    158.87 o 
  -2   2   6    25462.48    24543.26    177.84 o 
  -1   2   6    16541.88    15707.29    100.16 o 
   0   2   6     1273.31     1284.95     13.80 o 
   1   2   6     1353.45     1390.17     15.20 o 
   2   2   6    22568.39    22817.36    169.47 o 
   3   2   6    14465.21    14302.22    150.52 o 
   4   2   6     8031.24     7874.12     81.69 o 
   5   2   6     1617.65     1704.13     28.88 o 
   6   2   6      182.22      161.74     12.07 o 
   7   2   6     1675.62     1570.09     39.23 o 
 -12   3   6      317.81      321.02     17.46 o 
 -11   3   6     2077.76     1964.65     30.72 o 
 -10   3   6     3322.47     3241.83     43.35 o 
  -9   3   6     1349.69     1409.57     20.38 o 
  -8   3   6      200.57      232.01      7.35 o 
  -7   3   6     1399.71     1348.92     15.50 o 
  -6   3   6     4825.90     4718.16     39.07 o 
  -5   3   6    15334.60    15372.04     93.96 o 
  -4   3   6     6681.31     6598.63     43.24 o 
  -3   3   6     2545.77     2462.26     18.61 o 
  -2   3   6      591.36      605.91      8.21 o 
  -1   3   6     3117.14     3195.52     27.26 o 
   0   3   6    14644.41    14391.85     96.88 o 
   1   3   6    11040.83    11150.18     82.29 o 
   2   3   6     4183.09     4212.36     41.83 o 
   3   3   6       14.55       12.88      9.02 o 
   4   3   6     1095.68     1027.86     23.53 o 
   5   3   6     2365.78     2227.33     40.13 o 
   6   3   6     1969.56     2002.49     36.42 o 
   7   3   6     1212.39     1243.80     37.66 o 
 -11   4   6      410.37      481.06     23.23 o 
 -10   4   6       38.08       16.94      7.53 o 
  -9   4   6      827.18      816.74     14.17 o 
  -8   4   6     4497.69     4382.39     39.59 o 
  -7   4   6     3037.66     3036.70     28.62 o 
  -6   4   6     1586.56     1573.18     15.53 o 
  -5   4   6        5.60       17.46      3.61 o 
  -4   4   6     1538.98     1540.04     14.28 o 
  -3   4   6     4927.50     4877.82     32.12 o 
  -2   4   6    12014.24    11780.65     74.45 o 
  -1   4   6     4784.41     4746.30     38.43 o 
   0   4   6       80.64       90.09      6.04 o 
   1   4   6     1746.78     1706.39     20.90 o 
   2   4   6     5058.40     4979.11     54.02 o 
   3   4   6     4922.34     4794.62     66.75 o 
   4   4   6     2208.56     2216.40     41.46 o 
   5   4   6      596.77      603.12     22.13 o 
   6   4   6      163.76      151.39     14.02 o 
   7   4   6      522.92      527.91     26.11 o 
 -11   5   6     2690.02     2540.81     59.23 o 
 -10   5   6     5469.85     5469.13     59.08 o 
  -9   5   6     3072.92     3145.17     33.39 o 
  -8   5   6     1085.76     1147.55     18.20 o 
  -7   5   6      782.47      759.12     12.14 o 
  -6   5   6     9928.96     9799.03     69.02 o 
  -5   5   6    20634.96    20334.11    136.61 o 
  -4   5   6    13880.75    13636.60     96.38 o 
  -3   5   6     3220.95     3131.21     29.50 o 
  -2   5   6        9.48       20.33      7.48 o 
  -1   5   6    11367.68    11490.66     98.56 o 
   0   5   6    14752.69    14490.19    115.62 o 
   1   5   6    13294.66    13339.92    111.14 o 
   2   5   6     5518.69     5539.41     63.34 o 
   3   5   6       23.21       16.86      9.19 o 
   4   5   6     1299.72     1279.81     31.05 o 
   5   5   6     4883.43     4823.76     79.53 o 
   6   5   6     2848.04     2817.85     48.75 o 
 -10   6   6       49.67       50.95      8.02 o 
  -9   6   6      155.41      129.91     10.27 o 
  -8   6   6      114.67      142.48     11.86 o 
  -7   6   6      990.08     1001.92     13.52 o 
  -6   6   6      154.42      153.82      6.86 o 
  -5   6   6      320.54      320.30     10.36 o 
  -4   6   6      138.74      160.60      9.15 o 
  -3   6   6      432.45      439.34     12.38 o 
  -2   6   6     1554.95     1539.85     23.76 o 
  -1   6   6      639.95      648.77     15.90 o 
   0   6   6      181.48      216.53     10.50 o 
   1   6   6       93.39      101.20      9.61 o 
   2   6   6      644.50      677.39     20.44 o 
   3   6   6       57.40       62.52     11.51 o 
   4   6   6      619.65      665.22     24.21 o 
   5   6   6        0.10      -10.03     10.03 o 
   6   6   6       23.25       32.82     18.62 o 
 -10   7   6     2947.16     2864.33     59.32 o 
  -9   7   6     2922.85     3073.07     41.78 o 
  -8   7   6      564.60      648.15     14.70 o 
  -7   7   6      527.06      515.94     12.74 o 
  -6   7   6     5560.89     5521.23     59.53 o 
  -5   7   6     9370.25     9240.56     93.38 o 
  -4   7   6     5479.15     5464.06     65.40 o 
  -3   7   6     4281.27     4358.25     66.94 o 
  -2   7   6      394.81      390.55     16.12 o 
  -1   7   6     4861.63     4721.98     57.61 o 
   0   7   6    10599.50    10566.24    126.25 o 
   1   7   6     4214.92     4178.41     60.29 o 
   2   7   6     2510.36     2548.31     49.48 o 
   3   7   6      256.64      273.22     20.79 o 
   4   7   6     1413.69     1430.11     39.26 o 
   5   7   6     3078.28     2993.20     66.76 o 
  -9   8   6      289.69      310.96     27.67 o 
  -8   8   6      464.75      470.81     20.93 o 
  -7   8   6      318.64      356.76     14.24 o 
  -6   8   6      266.82      292.39     14.58 o 
  -5   8   6       19.90       25.65      9.77 o 
  -4   8   6        9.42       -1.93      9.56 o 
  -3   8   6      782.61      770.45     31.26 o 
  -2   8   6     1134.65     1135.33     36.31 o 
  -1   8   6      919.52      948.11     23.98 o 
   0   8   6       49.31       41.73     13.14 o 
   1   8   6       41.81       37.85     12.12 o 
   2   8   6      150.12      144.61     19.08 o 
   3   8   6      413.85      451.13     26.97 o 
   4   8   6      326.34      331.30     25.20 o 
  -8   9   6      310.36      364.70     19.82 o 
  -7   9   6      118.15       97.60     12.78 o 
  -6   9   6     2183.20     2149.25     46.26 o 
  -5   9   6     3277.14     3276.05     56.53 o 
  -4   9   6     2765.62     2955.41     53.18 o 
  -3   9   6      994.35     1034.16     34.64 o 
  -2   9   6       28.55       18.64     13.37 o 
  -1   9   6     1794.57     1690.28     37.73 o 
   0   9   6     3780.42     3722.76     66.07 o 
   1   9   6     2404.07     2384.06     53.45 o 
   2   9   6      913.17      932.36     36.99 o 
   3   9   6       11.89       17.12     17.80 o 
  -6  10   6      280.21      285.24     26.87 o 
  -5  10   6        2.83      -15.06     15.06 o 
  -4  10   6      288.40      266.98     21.01 o 
  -3  10   6     1419.89     1491.33     40.12 o 
  -2  10   6     1919.02     1788.46     47.95 o 
  -1  10   6     1163.25     1163.55     42.13 o 
   0  10   6       76.34       61.54     14.69 o 
   1  10   6      100.18      112.76     20.73 o 
   2  10   6      635.17      790.91    125.27 o 
  -3  11   6       96.59      128.81     29.71 o 
  -2  11   6        7.35        9.17     19.92 o 
  -1  11   6      266.71      329.52     28.35 o 
 -12   1   7     2005.77     1849.46     62.69 o 
 -11   1   7     6171.99     5996.33     93.35 o 
 -10   1   7     6408.84     6287.99     83.33 o 
  -9   1   7     7380.60     7257.78     81.60 o 
  -8   1   7        3.73       15.15      5.84 o 
  -7   1   7     6772.78     6783.71     59.28 o 
  -6   1   7    24901.55    24610.00    166.80 o 
  -5   1   7    23705.29    23430.53    144.32 o 
  -4   1   7    18827.71    18540.66    107.26 o 
  -3   1   7     2093.14     2130.30     17.18 o 
  -2   1   7     8554.45     8832.65     55.16 o 
  -1   1   7    25961.10    25557.72    155.22 o 
   0   1   7    30389.06    30259.49    185.12 o 
   1   1   7    19025.25    18815.37    133.58 o 
   2   1   7     5763.91     5809.07     58.82 o 
   3   1   7       93.64       84.47     13.01 o 
   4   1   7     5733.39     5532.63     72.11 o 
   5   1   7     5340.35     5185.49     66.99 o 
   6   1   7     5491.31     5357.34     66.21 o 
   7   1   7      920.32     1009.47     32.04 o 
 -12   2   7      499.11      486.41     16.46 o 
 -11   2   7      119.85      128.61      9.19 o 
 -10   2   7       26.10       15.78      9.76 o 
  -9   2   7     1984.31     1861.97     25.20 o 
  -8   2   7     3127.25     3076.79     34.56 o 
  -7   2   7     2620.74     2663.33     26.07 o 
  -6   2   7      300.83      295.90      7.06 o 
  -5   2   7      179.62      206.71      4.64 o 
  -4   2   7     1812.24     1880.87     15.62 o 
  -3   2   7     4578.68     4731.68     32.45 o 
  -2   2   7     7782.21     7790.53     51.02 o 
  -1   2   7     3299.30     3352.31     26.68 o 
   0   2   7      652.40      706.02     12.43 o 
   1   2   7     1108.66     1102.55     16.63 o 
   2   2   7     3534.94     3549.04     47.02 o 
   3   2   7     1851.43     1880.91     39.14 o 
   4   2   7     1134.28     1143.15     24.54 o 
   5   2   7       26.73       15.58      9.52 o 
   6   2   7      100.07       92.25     13.21 o 
   7   2   7      450.78      445.26     27.48 o 
 -12   3   7     1290.25     1314.01     26.86 o 
 -11   3   7     2991.56     2887.11     41.75 o 
 -10   3   7     4139.99     4119.61     47.69 o 
  -9   3   7     2172.42     2111.42     26.68 o 
  -8   3   7      207.18      214.36      9.88 o 
  -7   3   7     1693.24     1713.32     18.86 o 
  -6   3   7    13020.88    13224.70     92.13 o 
  -5   3   7    10378.14    10270.62     69.43 o 
  -4   3   7     9475.01     9558.68     61.55 o 
  -3   3   7      216.68      207.52      6.77 o 
  -2   3   7     2500.13     2566.91     21.06 o 
  -1   3   7    12086.24    12041.12     87.38 o 
   0   3   7    15898.87    15650.94    117.92 o 
   1   3   7    11228.17    11055.47     97.17 o 
   2   3   7     1533.93     1508.12     27.07 o 
   3   3   7      486.21      459.82     19.97 o 
   4   3   7     2522.55     2431.05     47.15 o 
   5   3   7     3120.52     3045.74     48.86 o 
   6   3   7     2112.44     2137.37     42.03 o 
   7   3   7      484.56      549.61     30.71 o 
 -11   4   7      286.82      365.43     16.89 o 
 -10   4   7      372.53      365.31     12.87 o 
  -9   4   7     3177.20     3044.98     32.74 o 
  -8   4   7     6591.78     6570.39     56.19 o 
  -7   4   7     8299.67     8250.84     68.22 o 
  -6   4   7     2459.07     2481.54     21.52 o 
  -5   4   7      261.17      287.99      6.66 o 
  -4   4   7     6166.75     6167.08     43.88 o 
  -3   4   7    11655.76    11539.43     80.91 o 
  -2   4   7     9876.67     9731.84     77.79 o 
  -1   4   7     8022.43     8072.03     65.23 o 
   0   4   7       10.89       10.26      5.62 o 
   1   4   7     3242.82     3261.27     36.76 o 
   2   4   7     7432.95     7327.41     84.10 o 
   3   4   7     5980.12     5816.09     79.65 o 
   4   4   7     2434.29     2424.76     45.85 o 
   5   4   7      324.98      356.12     19.15 o 
   6   4   7      453.75      405.58     22.86 o 
 -11   5   7      422.15      443.73     21.75 o 
 -10   5   7      987.55     1031.30     18.85 o 
  -9   5   7      480.17      494.23     11.28 o 
  -8   5   7       13.00       20.81      5.73 o 
  -7   5   7       12.15       21.36      4.99 o 
  -6   5   7      939.28     1013.69     12.54 o 
  -5   5   7     1219.01     1245.87     15.59 o 
  -4   5   7     1638.87     1686.64     24.02 o 
  -3   5   7      485.62      487.56     11.48 o 
  -2   5   7     1326.17     1297.38     19.11 o 
  -1   5   7     1564.83     1555.07     22.38 o 
   0   5   7     3207.04     3152.87     37.89 o 
   1   5   7     1213.84     1167.95     22.44 o 
   2   5   7      174.91      211.67     13.85 o 
   3   5   7       76.70       74.82     15.70 o 
   4   5   7      492.40      523.05     22.24 o 
   5   5   7      689.30      709.83     24.62 o 
   6   5   7      332.10      350.94     28.54 o 
 -10   6   7      466.96      437.40     16.18 o 
  -9   6   7     4774.55     4627.25     48.14 o 
  -8   6   7     6266.85     6316.86     57.01 o 
  -7   6   7     6608.07     6658.15     53.11 o 
  -6   6   7     3380.71     3475.01     35.96 o 
  -5   6   7     1103.66     1095.06     17.25 o 
  -4   6   7     6674.08     6488.41     62.44 o 
  -3   6   7    14158.13    13874.14    128.06 o 
  -2   6   7    10451.03    10355.54     99.81 o 
  -1   6   7     4010.43     4067.04     45.38 o 
   0   6   7      104.12      118.05     11.04 o 
   1   6   7     3881.14     3785.21     61.89 o 
   2   6   7     5658.01     5698.12     93.92 o 
   3   6   7     5301.00     5281.71     86.00 o 
   4   6   7     3502.51     3588.32     72.58 o 
   5   6   7      137.84      139.20     19.47 o 
 -10   7   7       12.13       -4.12     15.72 o 
  -9   7   7       24.21       11.91      8.46 o 
  -8   7   7        0.39       -2.76      7.71 o 
  -7   7   7        7.83        7.67      6.62 o 
  -6   7   7       77.10       65.70      7.71 o 
  -5   7   7      136.39      130.63      9.68 o 
  -4   7   7       16.94       12.43      9.22 o 
  -3   7   7      214.00      236.54     15.96 o 
  -2   7   7       83.79       69.39     10.85 o 
  -1   7   7        5.61       -0.03      9.44 o 
   0   7   7        1.51       27.63     11.55 o 
   1   7   7      400.51      415.34     20.81 o 
   2   7   7       87.17       79.19     16.83 o 
   3   7   7      220.14      195.16     26.83 o 
   4   7   7        5.49       29.20     14.13 o 
   5   7   7       13.43       15.19     18.37 o 
  -9   8   7     1603.21     1635.56     49.92 o 
  -8   8   7     3599.52     3790.72     58.47 o 
  -7   8   7     3058.02     3096.27     45.13 o 
  -6   8   7     1280.54     1290.83     24.80 o 
  -5   8   7        2.84       13.42     10.78 o 
  -4   8   7     4226.97     4050.90     68.15 o 
  -3   8   7     4972.64     4915.60     90.57 o 
  -2   8   7     5999.87     6009.61    117.69 o 
  -1   8   7     2325.53     2337.02     71.90 o 
   0   8   7       35.61       47.78     13.34 o 
   1   8   7     1240.45     1222.11     47.83 o 
   2   8   7     2914.20     2874.76     66.35 o 
   3   8   7     3197.67     3290.85     83.86 o 
   4   8   7     1403.70     1419.44     71.33 o 
  -8   9   7        9.07       15.62     12.14 o 
  -7   9   7      238.01      260.97     18.02 o 
  -6   9   7     1067.25     1040.28     34.78 o 
  -5   9   7     1016.85     1038.80     29.94 o 
  -4   9   7     1110.73     1150.88     32.15 o 
  -3   9   7       14.49       14.21     13.25 o 
  -2   9   7       19.73       20.69     16.17 o 
  -1   9   7     1148.43     1112.11     43.72 o 
   0   9   7      911.12      897.76     36.38 o 
   1   9   7      602.41      626.89     32.69 o 
   2   9   7      157.69      182.61     22.74 o 
   3   9   7       21.16       48.75     30.66 o 
  -6  10   7      307.54      386.24     26.69 o 
  -5  10   7       15.76      -15.52     15.52 o 
  -4  10   7      904.82      891.35     32.83 o 
  -3  10   7     1598.66     1579.05     45.93 o 
  -2  10   7     1319.45     1245.56     45.69 o 
  -1  10   7      574.30      532.10     36.97 o 
   0  10   7        5.77       -9.01     15.81 o 
   1  10   7      428.85      443.45     31.05 o 
 -12   0   8     2038.11     2137.25    133.48 o 
 -11   0   8      296.70      365.15     35.47 o 
 -10   0   8     2516.77     2397.50     98.77 o 
  -9   0   8     8373.39     8361.08    143.57 o 
  -8   0   8    18529.19    18403.39    190.82 o 
  -7   0   8    10027.39    10042.67    115.71 o 
  -6   0   8      383.18      400.18     11.80 o 
  -5   0   8     3299.75     3373.22     31.96 o 
  -4   0   8    24851.85    25205.72    197.59 o 
  -3   0   8    21777.20    22009.56    176.12 o 
  -2   0   8    53200.46    53162.84    440.23 o 
  -1   0   8      169.25      152.69      8.58 o 
   0   0   8      295.03      313.63     13.36 o 
   1   0   8     7867.49     7804.43    101.54 o 
   2   0   8    14366.33    14246.72    208.45 o 
   3   0   8    10321.63     9901.42    188.21 o 
   4   0   8     5108.31     5170.12    114.53 o 
   5   0   8      395.82      387.90     23.51 o 
   6   0   8     1041.91      974.61     44.18 o 
 -12   1   8      229.40      219.51    113.46 o 
 -11   1   8      408.22      375.45     14.23 o 
 -10   1   8      135.81      137.61     13.08 o 
  -9   1   8      282.36      324.60     13.48 o 
  -8   1   8      816.55      794.43     14.80 o 
  -7   1   8      115.31      119.33      5.29 o 
  -6   1   8     1049.52     1106.17     13.53 o 
  -5   1   8      607.61      587.84      7.76 o 
  -4   1   8      829.40      798.72      9.63 o 
  -3   1   8      864.66      864.93     10.17 o 
  -2   1   8     2235.26     2311.86     19.75 o 
  -1   1   8     1233.07     1255.86     15.02 o 
   0   1   8      890.28      902.85     14.24 o 
   1   1   8       85.45       86.14      8.49 o 
   2   1   8      184.90      182.56     12.77 o 
   3   1   8       75.46       67.79     13.29 o 
   4   1   8       79.85       82.95     13.08 o 
   5   1   8      600.84      599.62     22.02 o 
   6   1   8       47.12       41.77     14.37 o 
 -12   2   8     1451.19     1474.35     45.60 o 
 -11   2   8       27.62       34.83      6.61 o 
 -10   2   8     1851.96     1781.82     25.95 o 
  -9   2   8     5189.97     5092.61     53.24 o 
  -8   2   8    10501.40    10304.64     98.13 o 
  -7   2   8     7554.99     7575.45     63.95 o 
  -6   2   8      128.48      135.82      6.40 o 
  -5   2   8     4295.55     4283.74     33.47 o 
  -4   2   8    13392.07    13438.38     89.79 o 
  -3   2   8    20560.30    20170.09    120.19 o 
  -2   2   8    15692.08    15381.75    103.73 o 
  -1   2   8     3345.10     3260.69     31.74 o 
   0   2   8      754.56      841.75     15.68 o 
   1   2   8     6043.35     6058.22     65.19 o 
   2   2   8     9039.54     8871.33    103.15 o 
   3   2   8     8002.96     7924.90    104.01 o 
   4   2   8     1547.02     1562.38     30.50 o 
   5   2   8       21.53       32.56     12.54 o 
   6   2   8      854.12      870.16     36.97 o 
 -12   3   8     1615.01     1488.99     40.11 o 
 -11   3   8     2029.52     1957.76     31.42 o 
 -10   3   8     3123.41     3028.49     42.92 o 
  -9   3   8      924.63      945.61     16.64 o 
  -8   3   8      187.29      186.07      7.97 o 
  -7   3   8     4210.72     4133.62     37.90 o 
  -6   3   8     8937.10     8763.20     62.93 o 
  -5   3   8     9761.26     9478.13     64.14 o 
  -4   3   8     6860.63     6754.28     46.48 o 
  -3   3   8      517.94      527.70      9.49 o 
  -2   3   8     4105.21     4234.94     36.74 o 
  -1   3   8     9666.57     9698.98     77.84 o 
   0   3   8     9202.89     9361.60     82.70 o 
   1   3   8     2913.83     2866.33     38.95 o 
   2   3   8      636.67      673.48     20.60 o 
   3   3   8      476.33      436.56     19.16 o 
   4   3   8     1740.90     1731.54     37.20 o 
   5   3   8     2201.20     2173.33     43.77 o 
   6   3   8     1029.22     1122.09     40.78 o 
 -11   4   8       11.10       20.24      8.39 o 
 -10   4   8      827.81      812.59     17.86 o 
  -9   4   8     2037.74     2009.34     24.98 o 
  -8   4   8     3918.71     3921.93     39.11 o 
  -7   4   8     3295.31     3325.45     30.71 o 
  -6   4   8      602.34      630.45      9.72 o 
  -5   4   8     1093.84     1112.65     14.12 o 
  -4   4   8     7855.88     7880.88     61.34 o 
  -3   4   8     9109.79     8906.83     75.75 o 
  -2   4   8     7264.09     7066.42     63.35 o 
  -1   4   8     2252.35     2134.34     28.21 o 
   0   4   8      139.05      150.17      9.94 o 
   1   4   8     3040.55     3002.72     44.29 o 
   2   4   8     3891.27     3771.06     61.83 o 
   3   4   8     2199.53     2126.06     46.04 o 
   4   4   8      403.70      445.24     23.22 o 
   5   4   8        0.98       -8.67     11.61 o 
   6   4   8      260.96      247.47     25.33 o 
 -11   5   8     3202.50     3196.09     52.94 o 
 -10   5   8     3427.02     3433.29     39.92 o 
  -9   5   8     1036.28     1088.42     17.18 o 
  -8   5   8      161.69      162.82      9.20 o 
  -7   5   8     5084.07     4997.61     41.39 o 
  -6   5   8     8861.61     8695.27     68.97 o 
  -5   5   8    11407.17    11252.86     91.14 o 
  -4   5   8     3935.37     3955.59     39.46 o 
  -3   5   8       39.60       44.20      7.73 o 
  -2   5   8     3070.70     3233.65     39.89 o 
  -1   5   8     6757.54     6863.07     71.04 o 
   0   5   8    10914.39    11018.46    120.94 o 
   1   5   8     4241.39     4250.15     62.97 o 
   2   5   8      299.53      313.14     21.75 o 
   3   5   8      751.82      734.65     27.89 o 
   4   5   8     2382.57     2409.05     52.05 o 
   5   5   8     2728.15     2603.03     69.32 o 
 -10   6   8       37.02       34.04     10.20 o 
  -9   6   8       80.28       96.11      7.98 o 
  -8   6   8      130.20      167.30      7.90 o 
  -7   6   8       16.91       13.68      5.64 o 
  -6   6   8      134.86      131.54      8.20 o 
  -5   6   8      231.31      268.95     10.88 o 
  -4   6   8      193.77      224.95     11.55 o 
  -3   6   8      566.13      561.83     20.02 o 
  -2   6   8      264.20      305.32     13.44 o 
  -1   6   8       19.33       15.03      8.42 o 
   0   6   8       10.13       19.60     10.61 o 
   1   6   8       61.41       72.74     13.44 o 
   2   6   8      193.14      206.58     22.83 o 
   3   6   8       16.17      -15.05     15.05 o 
   4   6   8        7.08       -8.14     12.96 o 
   5   6   8       12.80      -13.93     19.01 o 
 -10   7   8     3160.52     3296.76     64.19 o 
  -9   7   8      771.70      872.72     21.39 o 
  -8   7   8       87.32       95.44      9.01 o 
  -7   7   8     3102.17     3126.31     37.77 o 
  -6   7   8     5369.93     5411.14     63.66 o 
  -5   7   8     9419.02     9335.31    105.25 o 
  -4   7   8     2640.73     2634.46     42.65 o 
  -3   7   8       13.13       10.46      9.91 o 
  -2   7   8     2198.25     2223.30     39.24 o 
  -1   7   8     5666.21     5585.03     76.10 o 
   0   7   8     6231.47     6022.14     91.70 o 
   1   7   8     4400.11     4429.20     81.15 o 
   2   7   8       33.04       40.38     18.02 o 
   3   7   8      540.96      583.03     35.92 o 
   4   7   8     1895.27     1966.24     89.85 o 
  -9   8   8      401.65      420.21     36.12 o 
  -8   8   8      164.00      152.89     14.58 o 
  -7   8   8      113.51      136.93     13.86 o 
  -6   8   8       41.63       60.20     11.50 o 
  -5   8   8       28.53       27.58     10.31 o 
  -4   8   8      245.28      256.43     20.84 o 
  -3   8   8      656.00      674.62     27.88 o 
  -2   8   8      201.13      257.98     19.80 o 
  -1   8   8      143.31      154.64     17.09 o 
   0   8   8       18.83       17.60     13.40 o 
   1   8   8      222.74      247.27     23.45 o 
   2   8   8      201.50      254.58     39.45 o 
   3   8   8      296.72      289.18     40.36 o 
  -7   9   8      673.78      687.16     29.60 o 
  -6   9   8     2419.20     2362.54     47.89 o 
  -5   9   8     2318.72     2450.14     44.85 o 
  -4   9   8      930.51      989.38     28.86 o 
  -3   9   8        4.93       -6.15     14.61 o 
  -2   9   8      899.19      902.86     42.67 o 
  -1   9   8     1835.94     1795.83     57.05 o 
   0   9   8     2547.50     2577.48     57.46 o 
   1   9   8     1043.41     1077.95     41.73 o 
   2   9   8       12.79      -28.19     53.25 o 
  -5  10   8      161.70      159.51     22.87 o 
  -4  10   8      962.88      933.02     45.16 o 
  -3  10   8     1369.20     1342.10     46.42 o 
  -2  10   8      892.27      986.12     47.52 o 
  -1  10   8      292.06      225.83     33.52 o 
   0  10   8        9.71      -20.20     20.20 o 
 -12   1   9     4001.11     3728.37    154.12 o 
 -11   1   9     6662.58     6500.14    110.42 o 
 -10   1   9     5644.98     5709.89     71.10 o 
  -9   1   9       88.38      119.22      9.32 o 
  -8   1   9     1749.02     1727.76     24.16 o 
  -7   1   9    11783.14    11638.46     91.30 o 
  -6   1   9    26214.18    26141.65    186.99 o 
  -5   1   9    16322.42    16023.92    107.48 o 
  -4   1   9     5232.23     5184.81     38.14 o 
  -3   1   9     1602.80     1811.75     18.93 o 
  -2   1   9     6285.50     6444.48     54.32 o 
  -1   1   9    19614.83    19794.34    159.10 o 
   0   1   9    16072.05    15853.21    124.02 o 
   1   1   9     4090.67     4000.11     55.41 o 
   2   1   9       52.90       61.93     12.17 o 
   3   1   9     2282.63     2272.85     47.41 o 
   4   1   9     4537.83     4368.28     69.04 o 
   5   1   9     4434.22     4374.18     66.16 o 
   6   1   9      799.96      901.85     35.45 o 
 -12   2   9      229.27      227.66     16.68 o 
 -11   2   9       17.43       12.65      8.83 o 
 -10   2   9     1156.68     1107.36     19.95 o 
  -9   2   9      936.83      928.99     16.63 o 
  -8   2   9     2120.83     2133.99     25.00 o 
  -7   2   9      509.54      562.23     13.66 o 
  -6   2   9      206.33      215.51      5.94 o 
  -5   2   9     1222.27     1277.25     14.72 o 
  -4   2   9     3624.73     3663.95     29.39 o 
  -3   2   9     6373.99     6388.04     51.11 o 
  -2   2   9     1420.33     1402.04     19.87 o 
  -1   2   9       10.06        0.73      6.92 o 
   0   2   9      544.82      552.08     14.60 o 
   1   2   9     2435.71     2427.45     40.12 o 
   2   2   9     1506.59     1478.28     33.89 o 
   3   2   9     1362.56     1405.85     33.57 o 
   4   2   9      182.60      190.04     18.09 o 
   5   2   9       29.45       22.31     13.47 o 
 -12   3   9     1714.65     1709.13     33.16 o 
 -11   3   9     2604.79     2702.28     37.81 o 
 -10   3   9     2548.87     2503.11     33.47 o 
  -9   3   9      283.60      319.88     11.33 o 
  -8   3   9      797.17      816.00     12.85 o 
  -7   3   9     5004.72     5007.06     46.07 o 
  -6   3   9    11301.32    11295.67     78.49 o 
  -5   3   9     8922.52     8793.77     61.04 o 
  -4   3   9     1473.15     1428.81     17.34 o 
  -3   3   9      209.41      263.11      9.77 o 
  -2   3   9     4825.82     4865.70     46.28 o 
  -1   3   9    10066.49    10116.15     93.09 o 
   0   3   9     8192.98     8161.91     90.78 o 
   1   3   9     1619.48     1650.21     34.70 o 
   2   3   9        2.75       -2.35     10.22 o 
   3   3   9     1346.89     1286.99     33.81 o 
   4   3   9     2378.75     2247.60     47.34 o 
   5   3   9     1619.68     1627.05     51.26 o 
 -11   4   9      183.57      179.90     10.97 o 
 -10   4   9     1515.76     1440.39     24.60 o 
  -9   4   9     4892.21     4795.82     51.80 o 
  -8   4   9     5616.82     5566.77     52.95 o 
  -7   4   9     2325.88     2334.84     24.20 o 
  -6   4   9        2.99       -0.97      4.39 o 
  -5   4   9     4519.85     4555.41     42.35 o 
  -4   4   9     7732.00     7614.53     68.24 o 
  -3   4   9    12678.77    12669.72    119.28 o 
  -2   4   9     2947.36     2933.33     37.15 o 
  -1   4   9      445.18      478.27     14.86 o 
   0   4   9     1300.99     1314.93     28.52 o 
   1   4   9     4664.87     4718.97     84.80 o 
   2   4   9     5507.76     5630.90     99.16 o 
   3   4   9     2642.68     2637.00     61.97 o 
   4   4   9      279.12      316.55     21.99 o 
   5   4   9       40.19       26.40     20.70 o 
 -11   5   9      576.91      630.93     33.73 o 
 -10   5   9      422.44      470.75     14.37 o 
  -9   5   9       85.57       94.87      7.82 o 
  -8   5   9      313.77      301.81     11.33 o 
  -7   5   9      850.15      896.32     12.97 o 
  -6   5   9     1405.48     1506.27     19.41 o 
  -5   5   9     1459.22     1524.57     21.59 o 
  -4   5   9      357.94      390.66     15.76 o 
  -3   5   9      153.12      164.62     12.77 o 
  -2   5   9     1521.48     1521.24     27.62 o 
  -1   5   9     2537.51     2487.22     42.56 o 
   0   5   9      828.43      834.43     25.77 o 
   1   5   9       81.63       60.51     14.08 o 
   2   5   9        1.93      -12.97     14.79 o 
   3   5   9      418.32      445.68     29.99 o 
   4   5   9      352.07      355.36     25.16 o 
 -10   6   9     1496.38     1451.58     26.90 o 
  -9   6   9     4896.63     4889.38     53.51 o 
  -8   6   9     6770.73     6776.76     63.28 o 
  -7   6   9     1475.66     1510.37     21.75 o 
  -6   6   9       11.31        8.66      6.84 o 
  -5   6   9     2180.61     2196.50     35.27 o 
  -4   6   9     7771.65     7679.85     95.31 o 
  -3   6   9     9656.83     9707.47    124.50 o 
  -2   6   9     4809.36     4741.57     67.17 o 
  -1   6   9      308.04      306.52     18.07 o 
   0   6   9      934.29      992.30     30.24 o 
   1   6   9     2828.84     2728.79     58.02 o 
   2   6   9     6554.64     6383.49    122.39 o 
   3   6   9     2254.49     2223.64     61.80 o 
   4   6   9      325.25      277.56     31.68 o 
 -10   7   9        0.12      -14.37     14.37 o 
  -9   7   9        0.15       -2.41     10.13 o 
  -8   7   9       22.03       15.20      8.54 o 
  -7   7   9      109.22       99.09     11.05 o 
  -6   7   9       13.63        9.81      8.60 o 
  -5   7   9      326.95      339.36     16.28 o 
  -4   7   9       20.95       20.44     11.13 o 
  -3   7   9        0.98       -9.35     14.02 o 
  -2   7   9        7.68       17.95     12.55 o 
  -1   7   9      152.24      152.69     19.03 o 
   0   7   9       30.37       33.13     13.16 o 
   1   7   9      212.53      220.97     23.81 o 
   2   7   9       20.87        0.19     17.13 o 
   3   7   9        1.79       19.10     27.46 o 
  -9   8   9     2857.89     2950.67     84.19 o 
  -8   8   9     3096.65     3220.29     60.00 o 
  -7   8   9     1408.34     1503.66     33.45 o 
  -6   8   9      114.95       83.88     15.64 o 
  -5   8   9      843.99      858.97     26.34 o 
  -4   8   9     4197.04     4115.88     61.44 o 
  -3   8   9     5086.37     5047.85     80.55 o 
  -2   8   9     2184.63     2192.74     50.86 o 
  -1   8   9       57.46       91.82     18.10 o 
   0   8   9      437.76      472.43     24.40 o 
   1   8   9     2252.55     2134.05     57.58 o 
   2   8   9     2500.99     2581.28     85.58 o 
  -7   9   9      299.04      293.12     23.74 o 
  -6   9   9      612.56      644.30     31.52 o 
  -5   9   9      641.23      673.67     27.24 o 
  -4   9   9      249.94      302.14     23.03 o 
  -3   9   9        0.73       -1.64     14.05 o 
  -2   9   9      660.09      720.41     38.35 o 
  -1   9   9      514.25      545.66     36.00 o 
   0   9   9      707.12      809.07     50.77 o 
   1   9   9      184.65      192.84     27.62 o 
  -4  10   9      881.40      948.97     39.88 o 
  -3  10   9     1074.06     1053.55     45.75 o 
  -2  10   9      628.53      645.33     38.84 o 
 -12   0  10      389.09      490.76    102.11 o 
 -11   0  10      894.10      823.87     24.91 o 
 -10   0  10     5904.02     5852.51     99.93 o 
  -9   0  10    10437.43    10583.28    131.78 o 
  -8   0  10     6575.76     6623.07     87.92 o 
  -7   0  10     1188.71     1253.22     22.12 o 
  -6   0  10      849.00      885.97     15.72 o 
  -5   0  10     9691.55     9726.00     93.06 o 
  -4   0  10    24865.70    25739.88    239.59 o 
  -3   0  10    10639.49    10282.83    132.27 o 
  -2   0  10     4898.99     4833.71     64.44 o 
  -1   0  10      249.70      247.97     16.40 o 
   0   0  10     4203.81     4328.63     86.97 o 
   1   0  10     9309.70     9467.27    181.04 o 
   2   0  10     7851.42     7783.02    158.51 o 
   3   0  10     2187.63     2291.41     70.64 o 
   4   0  10       55.98       76.72     24.67 o 
   5   0  10      454.03      452.66     40.52 o 
 -12   1  10      232.89      222.91     18.89 o 
 -11   1  10      720.12      690.69     24.99 o 
 -10   1  10      127.48      123.52      9.36 o 
  -9   1  10        1.37       -6.40      6.40 o 
  -8   1  10       96.22       92.94      5.86 o 
  -7   1  10     1053.21     1055.58     15.46 o 
  -6   1  10      990.29      996.93     12.18 o 
  -5   1  10     2215.90     2259.24     21.12 o 
  -4   1  10       84.48       60.22      6.44 o 
  -3   1  10      344.79      364.82     11.89 o 
  -2   1  10      466.48      494.45     13.32 o 
  -1   1  10     1475.94     1411.20     23.68 o 
   0   1  10      448.01      442.93     20.54 o 
   1   1  10       61.91       70.30     13.15 o 
   2   1  10        0.64        8.51     12.89 o 
   3   1  10      235.37      178.70     19.04 o 
   4   1  10      149.92      158.60     17.11 o 
   5   1  10      163.81      176.07     21.69 o 
 -12   2  10      196.72      206.59     18.99 o 
 -11   2  10      543.27      508.54     15.05 o 
 -10   2  10     3746.89     3730.48     51.22 o 
  -9   2  10     9132.98     9237.31     95.81 o 
  -8   2  10     6911.38     6917.30     60.99 o 
  -7   2  10     1796.08     1810.37     22.15 o 
  -6   2  10      291.94      328.75      8.11 o 
  -5   2  10     9719.14     9715.76     72.89 o 
  -4   2  10    15792.76    15696.96    132.18 o 
  -3   2  10    12743.17    12413.64    111.26 o 
  -2   2  10     5164.95     5142.60     57.86 o 
  -1   2  10        7.52       -2.08      7.83 o 
   0   2  10     1988.26     2032.55     44.19 o 
   1   2  10     9464.03     9358.66    121.57 o 
   2   2  10     4691.14     4602.84     93.14 o 
   3   2  10     1730.27     1679.82     40.80 o 
   4   2  10       72.48       91.38     15.22 o 
   5   2  10      546.99      537.42     37.60 o 
 -12   3  10     1755.93     1654.60     36.11 o 
 -11   3  10     2034.40     2012.56     31.68 o 
 -10   3  10      585.31      601.82     15.35 o 
  -9   3  10        6.41       11.81      5.48 o 
  -8   3  10     1325.02     1307.55     18.11 o 
  -7   3  10     3655.51     3620.66     33.71 o 
  -6   3  10     7414.50     7329.44     53.75 o 
  -5   3  10     2922.09     2855.25     29.49 o 
  -4   3  10      160.99      132.48      9.03 o 
  -3   3  10      899.59      946.32     20.03 o 
  -2   3  10     3141.11     3214.80     43.00 o 
  -1   3  10     4837.15     4896.03     58.21 o 
   0   3  10     2869.93     2874.84     48.60 o 
   1   3  10      428.58      419.34     21.65 o 
   2   3  10      180.50      172.31     19.96 o 
   3   3  10      884.65      843.59     30.08 o 
   4   3  10     1280.49     1278.42     36.73 o 
 -11   4  10      244.51      237.01     15.96 o 
 -10   4  10     1057.15     1064.45     28.47 o 
  -9   4  10     3019.79     3005.98     34.05 o 
  -8   4  10     1986.67     2038.13     25.90 o 
  -7   4  10      574.72      593.13     10.58 o 
  -6   4  10      109.07      134.38      7.13 o 
  -5   4  10     2253.16     2263.20     28.34 o 
  -4   4  10     4216.13     4180.05     49.91 o 
  -3   4  10     5497.31     5423.39     64.45 o 
  -2   4  10     1032.94      990.38     22.57 o 
  -1   4  10       28.81       17.55      9.17 o 
   0   4  10      864.59      866.67     31.15 o 
   1   4  10     1723.82     1757.93     43.38 o 
   2   4  10     1256.37     1185.80     43.34 o 
   3   4  10      453.33      436.08     28.02 o 
   4   4  10       17.14        4.82     18.64 o 
 -11   5  10     3104.04     3081.20     56.82 o 
 -10   5  10     1138.55     1192.88     22.52 o 
  -9   5  10       19.89       17.53      7.15 o 
  -8   5  10     1538.79     1526.77     20.26 o 
  -7   5  10     7499.15     7382.60     61.83 o 
  -6   5  10     8746.03     8621.31     80.38 o 
  -5   5  10     4194.80     4190.35     52.41 o 
  -4   5  10      233.93      224.86     13.11 o 
  -3   5  10      497.84      525.92     19.69 o 
  -2   5  10     7304.23     7503.92     97.03 o 
  -1   5  10     6845.07     6898.10     92.61 o 
   0   5  10     4451.37     4493.18     71.39 o 
   1   5  10      815.83      765.99     32.40 o 
   2   5  10      240.93      234.70     24.64 o 
   3   5  10     1425.52     1363.02     49.01 o 
   4   5  10     2695.29     2666.32    103.06 o 
 -10   6  10      186.39      216.29     14.18 o 
  -9   6  10       95.16      144.49     11.49 o 
  -8   6  10      605.50      651.44     20.10 o 
  -7   6  10       21.71       11.66      7.31 o 
  -6   6  10      161.40      192.91     17.13 o 
  -5   6  10      177.32      198.85     13.52 o 
  -4   6  10      367.11      355.84     18.15 o 
  -3   6  10      416.81      429.29     18.86 o 
  -2   6  10      166.10      219.31     18.34 o 
  -1   6  10       74.27       61.36     16.89 o 
   0   6  10        2.90       -4.57     12.75 o 
   1   6  10      135.79       98.58     19.85 o 
   2   6  10        2.53      -17.63     17.63 o 
   3   6  10       86.71       89.01     33.23 o 
  -9   7  10        0.30        4.75     11.87 o 
  -8   7  10     1237.50     1209.03     35.42 o 
  -7   7  10     4194.75     4155.98     63.50 o 
  -6   7  10     4722.55     4787.19     66.13 o 
  -5   7  10     1642.78     1676.97     36.26 o 
  -4   7  10      508.43      570.69     23.40 o 
  -3   7  10     1129.79     1177.28     36.59 o 
  -2   7  10     3818.94     3721.75    115.81 o 
  -1   7  10     5489.30     5520.48    117.33 o 
   0   7  10     1820.34     1895.15     48.49 o 
   1   7  10      400.42      414.04     42.20 o 
   2   7  10       45.34       59.11     25.61 o 
  -8   8  10      149.90      182.06     14.81 o 
  -7   8  10      109.41      107.03     15.86 o 
  -6   8  10       79.93       87.69     24.08 o 
  -5   8  10       61.19       62.02     15.17 o 
  -4   8  10      627.14      681.55     27.16 o 
  -3   8  10      459.97      408.17     26.00 o 
  -2   8  10      168.34      153.78     41.76 o 
  -1   8  10        7.10      -10.76     18.53 o 
   0   8  10      104.15       93.37     22.32 o 
   1   8  10      119.20      172.47     29.82 o 
  -7   9  10     1681.23     1697.28     62.70 o 
  -6   9  10     1927.36     2032.49     54.78 o 
  -5   9  10      926.64      996.59     39.38 o 
  -4   9  10       88.30      101.94     20.06 o 
  -3   9  10      364.43      350.45     28.74 o 
  -2   9  10     1546.35     1594.40     65.61 o 
  -1   9  10     2119.31     2168.66     97.57 o 
 -12   1  11     4369.50     4205.24     59.04 o 
 -11   1  11     3237.74     3268.01     48.48 o 
 -10   1  11     1959.93     1978.10     31.17 o 
  -9   1  11      555.52      567.55     18.50 o 
  -8   1  11     6144.58     6079.72     55.52 o 
  -7   1  11    12476.87    12482.33    103.47 o 
  -6   1  11    10420.74    10352.39     74.13 o 
  -5   1  11     5283.83     5024.33     45.25 o 
  -4   1  11      360.18      340.74     13.02 o 
  -3   1  11     4405.88     4637.09     49.97 o 
  -2   1  11     9205.81     9372.37     95.63 o 
  -1   1  11     8805.05     8774.60     97.42 o 
   0   1  11     3343.22     3354.04     60.81 o 
   1   1  11      192.94      229.29     21.88 o 
   2   1  11     1239.13     1278.06     57.47 o 
   3   1  11     3907.67     3721.03     80.83 o 
   4   1  11     2228.61     2201.66     91.76 o 
 -12   2  11        8.16       -7.45      9.18 o 
 -11   2  11      164.70      154.73     10.43 o 
 -10   2  11     1585.50     1525.83     26.96 o 
  -9   2  11     1446.89     1474.00     23.92 o 
  -8   2  11      859.74      899.42     15.20 o 
  -7   2  11        1.87        3.28      4.92 o 
  -6   2  11      254.61      286.37      9.58 o 
  -5   2  11     2963.14     3116.49     36.80 o 
  -4   2  11     3364.09     3325.85     41.58 o 
  -3   2  11     2161.56     2178.40     32.21 o 
  -2   2  11      200.07      183.92     11.97 o 
  -1   2  11      595.67      566.65     21.00 o 
   0   2  11      622.35      626.07     27.56 o 
   1   2  11     1644.70     1640.38     40.72 o 
   2   2  11      838.76      873.62     49.26 o 
   3   2  11      344.63      327.56     27.28 o 
   4   2  11        1.05      -22.05     23.20 o 
 -11   3  11     1824.56     1913.15     30.24 o 
 -10   3  11      435.09      522.56     15.73 o 
  -9   3  11       75.62       77.35      7.50 o 
  -8   3  11     2731.15     2718.59     30.98 o 
  -7   3  11     8275.00     8256.73     63.31 o 
  -6   3  11     5124.40     5049.45     48.06 o 
  -5   3  11     2886.23     2832.08     33.98 o 
  -4   3  11       25.19       47.83     10.34 o 
  -3   3  11     1960.39     2047.77     37.05 o 
  -2   3  11     5053.87     5238.58     67.38 o 
  -1   3  11     4548.88     4703.29     69.65 o 
   0   3  11     1631.80     1722.97     43.04 o 
   1   3  11        9.79      -12.59     14.23 o 
   2   3  11      839.72      818.02     52.59 o 
   3   3  11     1609.80     1583.71     69.87 o 
   4   3  11     1444.81     1392.06     87.47 o 
 -11   4  11      794.91      753.26     24.17 o 
 -10   4  11     2784.73     2699.16     35.40 o 
  -9   4  11     3644.70     3645.59     42.62 o 
  -8   4  11     2657.93     2634.22     39.12 o 
  -7   4  11       80.02       71.48      6.17 o 
  -6   4  11     1172.83     1186.21     19.98 o 
  -5   4  11     5402.64     5434.64     64.71 o 
  -4   4  11     6527.20     6340.59     78.39 o 
  -3   4  11     3808.23     3877.29     62.80 o 
  -2   4  11     1278.50     1292.85     29.30 o 
  -1   4  11      369.90      453.87     21.05 o 
   0   4  11     2463.92     2673.24     79.31 o 
   1   4  11     3587.68     3618.70     91.63 o 
   2   4  11     2332.02     2300.72     82.08 o 
   3   4  11      581.40      597.37     69.02 o 
 -11   5  11      343.23      362.28     25.56 o 
 -10   5  11       58.77       78.84     10.04 o 
  -9   5  11       50.57       30.00      8.79 o 
  -8   5  11      166.56      189.03      8.35 o 
  -7   5  11     1459.85     1477.98     22.90 o 
  -6   5  11     1009.42     1028.34     21.42 o 
  -5   5  11      569.79      588.16     19.05 o 
  -4   5  11        2.59       10.78     10.87 o 
  -3   5  11      806.59      880.48     37.89 o 
  -2   5  11      547.97      604.03     26.08 o 
  -1   5  11      855.20      860.90     35.37 o 
   0   5  11      158.23      143.65     22.25 o 
   1   5  11        0.53      -20.65     20.71 o 
   2   5  11      143.79      163.41     24.09 o 
   3   5  11      347.83      354.68     94.94 o 
 -10   6  11     3581.64     3521.44     52.58 o 
  -9   6  11     3336.29     3343.28     46.45 o 
  -8   6  11     2220.87     2279.95     40.47 o 
  -7   6  11      380.01      432.78     16.84 o 
  -6   6  11     1720.13     1704.81     31.38 o 
  -5   6  11     4420.64     4319.96     66.78 o 
  -4   6  11     6473.21     6363.52     90.58 o 
  -3   6  11     3635.94     3656.10     61.23 o 
  -2   6  11      755.82      803.21     32.02 o 
  -1   6  11      106.84      127.73     23.01 o 
   0   6  11     3347.03     3483.57     78.85 o 
   1   6  11     2954.66     2995.59     78.06 o 
   2   6  11     1993.20     2103.50     92.35 o 
  -9   7  11        8.39       29.82     18.12 o 
  -8   7  11        0.88       -4.58     11.95 o 
  -7   7  11       12.01        9.85     11.92 o 
  -6   7  11       15.47       25.14     15.31 o 
  -5   7  11        0.67       -8.86     10.84 o 
  -4   7  11       20.12       27.41     12.78 o 
  -3   7  11        2.30      -11.10     14.02 o 
  -2   7  11       30.59       57.93     22.03 o 
  -1   7  11       18.00       12.05     19.47 o 
   0   7  11      140.65      153.16     36.76 o 
   1   7  11       17.56       10.95     24.03 o 
  -8   8  11     1072.29     1193.37     35.14 o 
  -7   8  11      171.65      200.37     20.96 o 
  -6   8  11      225.74      223.54     24.92 o 
  -5   8  11     2984.18     3062.01     78.93 o 
  -4   8  11     2314.19     2355.50     56.93 o 
  -3   8  11     2099.32     2147.33     65.17 o 
  -2   8  11      383.33      418.27     38.77 o 
  -1   8  11      123.73      138.62     25.54 o 
   0   8  11     1227.02     1363.10     99.78 o 
  -5   9  11      200.87      174.40     23.32 o 
  -4   9  11       52.54       34.64     30.11 o 
  -3   9  11      159.71      124.59     30.46 o 
 -12   0  12      130.54      105.39     21.44 o 
 -11   0  12     3625.01     3494.28     74.90 o 
 -10   0  12     6077.83     5907.18     94.20 o 
  -9   0  12     7848.98     7851.35    114.73 o 
  -8   0  12     2701.19     2750.61     44.65 o 
  -7   0  12       33.53       32.44      5.89 o 
  -6   0  12     3404.43     3551.38     51.51 o 
  -5   0  12    10947.74    10791.09    157.50 o 
  -4   0  12     8593.97     8817.70    134.39 o 
  -3   0  12    10897.53    10555.57    175.23 o 
  -2   0  12      133.93      143.21     16.64 o 
  -1   0  12     1484.43     1542.43     55.89 o 
   0   0  12     5504.02     5588.59    124.83 o 
   1   0  12     6188.58     6078.77    158.44 o 
   2   0  12     2358.74     2372.83     88.28 o 
   3   0  12      738.88      733.38     84.67 o 
 -12   1  12      215.79      215.78     13.52 o 
 -11   1  12       39.86       35.93      7.96 o 
 -10   1  12       92.26       98.61      9.99 o 
  -9   1  12      331.28      327.89     13.86 o 
  -8   1  12       75.81       91.37      7.53 o 
  -7   1  12      627.60      650.16     10.74 o 
  -6   1  12      246.61      282.76     10.62 o 
  -5   1  12       34.25       27.48      7.98 o 
  -4   1  12       13.14       -8.77      8.77 o 
  -3   1  12      960.13      937.96     23.97 o 
  -2   1  12      226.16      237.83     13.97 o 
  -1   1  12      198.18      232.50     20.26 o 
   0   1  12       22.56       18.52     14.22 o 
   1   1  12       10.15      -11.75     16.86 o 
   2   1  12       70.42       25.66     24.83 o 
   3   1  12       89.59       73.08     35.75 o 
 -12   2  12      144.02      128.74     14.43 o 
 -11   2  12     2457.69     2333.09     37.93 o 
 -10   2  12     3839.09     3845.62     48.34 o 
  -9   2  12     5218.78     5215.76     52.35 o 
  -8   2  12     2040.78     2046.37     30.79 o 
  -7   2  12       50.75       53.41      5.42 o 
  -6   2  12     2953.52     3053.72     37.09 o 
  -5   2  12     6383.00     6433.27     73.21 o 
  -4   2  12     6766.30     6674.16     86.23 o 
  -3   2  12     3322.05     3289.27     52.45 o 
  -2   2  12       80.99       64.36     12.05 o 
  -1   2  12     1713.51     1810.03     54.04 o 
   0   2  12     3757.28     3813.98     71.96 o 
   1   2  12     3600.91     3552.44     83.96 o 
   2   2  12     2025.56     1988.37     56.66 o 
   3   2  12      137.27      218.28     96.78 o 
 -11   3  12     1176.96     1202.92     24.91 o 
 -10   3  12      167.38      178.33     12.30 o 
  -9   3  12      385.94      388.07     11.78 o 
  -8   3  12     2430.74     2436.07     31.20 o 
  -7   3  12     4157.66     4055.84     39.51 o 
  -6   3  12     2582.43     2514.05     32.62 o 
  -5   3  12      911.47      834.97     20.42 o 
  -4   3  12      173.77      216.37     16.62 o 
  -3   3  12     2576.23     2618.57     48.38 o 
  -2   3  12     3198.64     3182.18     57.34 o 
  -1   3  12     2409.92     2428.64     64.46 o 
   0   3  12      426.38      441.20     25.70 o 
   1   3  12       15.91        7.93     18.39 o 
   2   3  12      558.02      571.59     36.60 o 
   3   3  12      940.23      785.65     61.98 o 
 -11   4  12      737.95      758.13     28.39 o 
 -10   4  12     1492.42     1526.34     31.76 o 
  -9   4  12     2155.55     2184.21     30.48 o 
  -8   4  12     1115.68     1136.34     18.11 o 
  -7   4  12       60.28       40.19      7.72 o 
  -6   4  12      944.69      959.92     21.11 o 
  -5   4  12     2944.76     2914.78     44.58 o 
  -4   4  12     2277.85     2257.85     41.49 o 
  -3   4  12      921.33      891.94     26.45 o 
  -2   4  12       41.39       17.84     16.31 o 
  -1   4  12      528.17      562.49     33.04 o 
   0   4  12     1423.07     1489.92     45.12 o 
   1   4  12     1280.32     1271.04     48.04 o 
   2   4  12      544.09      576.06     41.68 o 
 -10   5  12       72.40       86.65     12.23 o 
  -9   5  12      683.26      669.24     18.24 o 
  -8   5  12     3602.01     3515.07     48.09 o 
  -7   5  12     3960.69     3949.40     49.09 o 
  -6   5  12     3554.56     3496.29     48.94 o 
  -5   5  12      551.63      558.16     22.45 o 
  -4   5  12      513.73      559.47     23.14 o 
  -3   5  12     2568.16     2617.26     47.06 o 
  -2   5  12     3996.93     4071.41     78.09 o 
  -1   5  12     3673.37     3735.92    131.74 o 
   0   5  12      857.12      872.65     37.69 o 
   1   5  12       21.97       -1.03     19.50 o 
   2   5  12      843.21      810.90     61.94 o 
 -10   6  12       53.34       80.09     16.79 o 
  -9   6  12       78.76       95.29     14.33 o 
  -8   6  12       30.35       26.59     12.14 o 
  -7   6  12       52.31       39.66     12.37 o 
  -6   6  12       62.29       48.56     12.56 o 
  -5   6  12       39.13       56.94     13.25 o 
  -4   6  12       40.94       20.66     12.78 o 
  -3   6  12        5.66       -4.64     12.23 o 
  -2   6  12       31.52       45.52     20.00 o 
  -1   6  12       22.89      -11.56     21.60 o 
   0   6  12       63.80       49.60     26.01 o 
   1   6  12       66.04       79.85     26.41 o 
  -8   7  12     2444.03     2506.77     65.94 o 
  -7   7  12     2840.57     2878.69     57.56 o 
  -6   7  12     3157.25     3141.61     65.26 o 
  -5   7  12      413.76      450.55     26.38 o 
  -4   7  12      346.18      349.39     22.64 o 
  -3   7  12     1981.65     2013.70     56.91 o 
  -2   7  12     3230.34     3271.08     83.74 o 
  -1   7  12     2354.56     2347.69     81.86 o 
   0   7  12      974.66      999.87     93.51 o 
  -7   8  12        1.56        2.48     18.54 o 
  -6   8  12      137.24      128.14     21.19 o 
  -5   8  12      261.05      248.96     24.86 o 
  -4   8  12      358.89      394.41     27.20 o 
  -3   8  12       63.50       65.09     33.12 o 
  -2   8  12       35.21       43.15     39.34 o 
 -11   1  13     1460.02     1487.42     29.18 o 
 -10   1  13       81.10       91.77     11.22 o 
  -9   1  13     1600.50     1552.04     34.68 o 
  -8   1  13     5209.45     5068.47     79.77 o 
  -7   1  13     8030.27     7963.52     80.52 o 
  -6   1  13     3060.35     2968.13     39.86 o 
  -5   1  13      229.32      205.65     16.47 o 
  -4   1  13     2312.82     2454.60     43.88 o 
  -3   1  13     4030.40     4167.88     61.16 o 
  -2   1  13     7179.45     7242.14    133.07 o 
  -1   1  13     3485.56     3247.14     79.76 o 
   0   1  13      151.64      158.24     22.43 o 
   1   1  13      395.60      440.98     39.98 o 
   2   1  13     1874.87     1860.07     69.19 o 
 -11   2  13      928.58      901.29     21.50 o 
 -10   2  13      618.04      677.92     22.96 o 
  -9   2  13     1014.07     1074.56     20.98 o 
  -8   2  13      106.42      130.95      9.83 o 
  -7   2  13       66.51       72.77      8.49 o 
  -6   2  13     1382.78     1388.68     25.48 o 
  -5   2  13     2020.86     2008.53     39.32 o 
  -4   2  13     1423.35     1397.64     32.01 o 
  -3   2  13      310.37      304.32     18.67 o 
  -2   2  13       10.65      -13.30     13.30 o 
  -1   2  13      291.07      351.26     29.70 o 
   0   2  13     1007.45      978.01     49.01 o 
   1   2  13      521.42      594.52     37.27 o 
   2   2  13      375.86      285.68     38.03 o 
 -11   3  13      836.22      865.72     23.57 o 
 -10   3  13        4.13        8.42      9.00 o 
  -9   3  13     1036.71     1055.07     22.49 o 
  -8   3  13     2873.09     2783.68     35.58 o 
  -7   3  13     3943.43     3977.10     46.81 o 
  -6   3  13     1784.06     1706.92     30.55 o 
  -5   3  13       17.58       25.24     10.28 o 
  -4   3  13      847.92      869.60     26.65 o 
  -3   3  13     2869.40     2930.27     54.00 o 
  -2   3  13     3186.34     3232.42     68.04 o 
  -1   3  13     1643.27     1619.09     59.86 o 
   0   3  13       90.97       86.91     20.23 o 
   1   3  13      228.99      279.10     33.26 o 
   2   3  13      946.62     1031.37     71.59 o 
 -10   4  13     2800.74     2731.08     44.79 o 
  -9   4  13     2009.22     2024.76     34.19 o 
  -8   4  13      372.88      405.29     19.14 o 
  -7   4  13      325.39      378.54     14.76 o 
  -6   4  13     3099.74     3033.69     46.01 o 
  -5   4  13     3646.88     3627.50     60.21 o 
  -4   4  13     4085.85     4110.87     69.25 o 
  -3   4  13      623.41      637.19     29.98 o 
  -2   4  13        1.19      -15.12     15.12 o 
  -1   4  13     1044.19     1095.53     69.98 o 
   0   4  13     2192.68     2323.50     61.99 o 
   1   4  13     1709.21     1825.56     67.24 o 
 -10   5  13        0.97       -5.15     11.07 o 
  -9   5  13      358.88      376.19     18.31 o 
  -8   5  13      592.54      628.12     21.19 o 
  -7   5  13      630.11      669.51     22.85 o 
  -6   5  13      382.91      405.51     20.27 o 
  -5   5  13        0.25       -2.71     11.70 o 
  -4   5  13      254.69      255.43     25.35 o 
  -3   5  13      694.29      712.28     30.05 o 
  -2   5  13      621.30      597.47     57.02 o 
  -1   5  13      144.53      159.01     31.16 o 
   0   5  13        4.55      -20.63     20.63 o 
  -9   6  13     2204.23     2226.26     71.21 o 
  -8   6  13      176.14      232.06     18.10 o 
  -7   6  13      158.58      141.18     16.18 o 
  -6   6  13     1731.01     1775.32     70.29 o 
  -5   6  13     3759.96     3815.66     69.58 o 
  -4   6  13     3321.08     3214.83     58.22 o 
  -3   6  13     1036.23      975.15     38.27 o 
  -2   6  13       43.19       71.15     23.16 o 
  -1   6  13     1002.63      934.54     54.37 o 
   0   6  13     1597.68     1708.87    117.48 o 
  -8   7  13       45.24       11.61     26.10 o 
  -7   7  13        2.45      -10.99     16.46 o 
  -6   7  13      101.45       57.08     18.91 o 
  -5   7  13       22.32        4.46     16.88 o 
  -4   7  13        0.08      -10.71     16.85 o 
  -3   7  13        9.76      -21.49     25.87 o 
  -2   7  13       66.70       75.14     27.20 o 
 -11   0  14     3679.51     3565.36     89.88 o 
 -10   0  14     4195.23     3983.55    125.69 o 
  -9   0  14     1878.02     1809.87     54.06 o 
  -8   0  14       21.34       28.78     16.80 o 
  -7   0  14      979.18      996.28     30.42 o 
  -6   0  14     4951.02     4905.30     90.91 o 
  -5   0  14     8103.63     7967.47    152.69 o 
  -4   0  14     2535.75     2519.99     69.21 o 
  -3   0  14      366.82      448.98     35.02 o 
  -2   0  14      409.83      460.30     50.64 o 
  -1   0  14     3297.01     3216.68    129.84 o 
   0   0  14     3894.59     4008.93    126.75 o 
   1   0  14     2271.90     2243.12    109.09 o 
 -11   1  14       17.69        9.27     13.11 o 
 -10   1  14        8.71       -0.48     11.80 o 
  -9   1  14      100.98       98.34      9.16 o 
  -8   1  14      452.67      466.95     16.03 o 
  -7   1  14      244.60      269.22     13.66 o 
  -6   1  14      300.38      285.10     15.24 o 
  -5   1  14       29.05       41.88     13.18 o 
  -4   1  14      220.11      236.41     18.55 o 
  -3   1  14      136.58      167.89     16.84 o 
  -2   1  14      399.28      350.47     32.79 o 
  -1   1  14       77.29       73.50     29.31 o 
   0   1  14        5.93      -21.20     21.20 o 
   1   1  14       15.09       27.41     25.77 o 
 -11   2  14     2386.99     2368.22     44.53 o 
 -10   2  14     3838.36     3786.39     57.07 o 
  -9   2  14     1753.01     1740.67     28.39 o 
  -8   2  14       85.51      100.05      9.09 o 
  -7   2  14      739.93      764.24     19.28 o 
  -6   2  14     4329.64     4385.36     59.16 o 
  -5   2  14     4822.37     4789.78     73.24 o 
  -4   2  14     2777.19     2668.90     50.88 o 
  -3   2  14      268.86      272.49     21.77 o 
  -2   2  14      493.58      548.81     44.40 o 
  -1   2  14     1879.60     1893.33     76.47 o 
   0   2  14     3615.90     3760.24     94.20 o 
   1   2  14     1360.43     1468.09     63.39 o 
 -10   3  14       82.43       74.21     10.58 o 
  -9   3  14     1049.29     1067.59     24.28 o 
  -8   3  14     1686.92     1745.21     31.85 o 
  -7   3  14     1934.81     1815.96     35.63 o 
  -6   3  14      369.73      365.25     16.61 o 
  -5   3  14      106.42      124.92     15.69 o 
  -4   3  14      752.16      781.01     26.80 o 
  -3   3  14     1615.93     1651.24     46.99 o 
  -2   3  14     1395.40     1406.83     63.43 o 
  -1   3  14      678.20      728.43     81.93 o 
   0   3  14       11.38      -13.48     28.66 o 
 -10   4  14     1132.65     1159.99     34.48 o 
  -9   4  14      556.14      538.05     20.92 o 
  -8   4  14       10.17      -13.91     13.91 o 
  -7   4  14      321.10      383.17     21.07 o 
  -6   4  14     1158.50     1126.98     37.03 o 
  -5   4  14     1148.09     1176.22     32.81 o 
  -4   4  14      853.85      847.22     33.00 o 
  -3   4  14        7.47        5.26     15.98 o 
  -2   4  14      267.85      228.61     41.23 o 
  -1   4  14      688.34      715.42     51.01 o 
   0   4  14      897.21      810.62     91.97 o 
  -9   5  14     1304.17     1258.16     43.94 o 
  -8   5  14     3495.67     3519.38     62.82 o 
  -7   5  14     2562.23     2449.56     47.85 o 
  -6   5  14      745.40      725.56     32.24 o 
  -5   5  14       38.85       49.64     17.64 o 
  -4   5  14      856.95      898.54     34.25 o 
  -3   5  14     3445.24     3505.10     88.96 o 
  -2   5  14     2301.84     2339.34     83.32 o 
  -1   5  14      938.80      811.13     74.18 o 
  -8   6  14       27.34        3.44     12.15 o 
  -7   6  14       13.45      -15.46     15.46 o 
  -6   6  14       86.52       71.81     19.58 o 
  -5   6  14       66.78       65.33     22.17 o 
  -4   6  14       10.17       27.30     18.17 o 
  -3   6  14        1.81       -2.40     20.88 o 
  -2   6  14      114.70       88.75     34.63 o 
  -6   7  14      326.30      364.93     36.06 o 
  -5   7  14        1.56      -18.49     18.49 o 
  -4   7  14     1016.19     1006.52     78.50 o 
 -10   1  15      812.29      826.49     24.32 o 
  -9   1  15     2935.27     2901.25     47.98 o 
  -8   1  15     3773.11     3731.82     57.17 o 
  -7   1  15     2196.96     2184.74     41.09 o 
  -6   1  15      250.04      228.13     17.26 o 
  -5   1  15      306.56      389.84     21.69 o 
  -4   1  15     3955.95     4158.44     69.84 o 
  -3   1  15     4205.69     4252.57     98.04 o 
  -2   1  15     2624.52     2644.63    111.89 o 
  -1   1  15      502.27      452.32     57.56 o 
   0   1  15       18.44       17.33     38.64 o 
 -10   2  15      568.46      596.06     25.61 o 
  -9   2  15      196.56      193.54     15.82 o 
  -8   2  15       45.43       36.02     12.14 o 
  -7   2  15      310.16      310.34     17.76 o 
  -6   2  15     1098.58     1130.69     36.79 o 
  -5   2  15      935.95      922.15     29.95 o 
  -4   2  15      372.12      369.53     21.47 o 
  -3   2  15        7.63      -16.76     18.88 o 
  -2   2  15      216.65      218.16     38.46 o 
  -1   2  15      228.75      219.23     49.45 o 
 -10   3  15      276.30      284.32     18.04 o 
  -9   3  15     1621.07     1782.48     52.29 o 
  -8   3  15     2662.70     2733.27     50.82 o 
  -7   3  15      930.13      890.22     25.95 o 
  -6   3  15      159.22      166.77     23.43 o 
  -5   3  15      487.13      538.41     27.90 o 
  -4   3  15     1534.65     1531.18     36.92 o 
  -3   3  15     2251.77     2439.77     75.72 o 
  -2   3  15     1444.23     1466.63     79.26 o 
  -1   3  15      262.60      210.23     89.00 o 
  -9   4  15      521.25      573.09     38.39 o 
  -8   4  15       39.08       42.23     11.66 o 
  -7   4  15      841.04      834.93     29.14 o 
  -6   4  15     2265.86     2144.47     53.43 o 
  -5   4  15     2068.33     1996.11     56.80 o 
  -4   4  15      789.36      823.15     36.20 o 
  -3   4  15       82.81       51.57     23.96 o 
  -2   4  15      426.46      414.65     43.95 o 
  -8   5  15      634.68      671.10     26.82 o 
  -7   5  15      156.00      166.74     20.50 o 
  -6   5  15       19.35       35.78     18.47 o 
  -5   5  15       72.43       53.23     19.32 o 
  -4   5  15      422.33      453.24     29.91 o 
  -3   5  15      249.93      239.69     35.13 o 
  -6   6  15     1988.79     1965.36     61.41 o 
  -5   6  15     2131.10     2065.02     58.97 o 
 -10   0  16     1917.53     1977.36     85.93 o 
  -9   0  16      294.77      264.63     30.04 o 
  -8   0  16      412.64      405.94     24.44 o 
  -7   0  16     2490.27     2616.96     67.65 o 
  -6   0  16     4386.25     4267.86    177.40 o 
  -5   0  16     2462.91     2447.79     83.64 o 
  -4   0  16     1694.34     1400.42     80.65 o 
  -3   0  16      357.57      377.77     75.81 o 
  -2   0  16      991.90      969.83    108.56 o 
 -10   1  16      183.66      196.46     25.97 o 
  -9   1  16       54.72       54.90     21.82 o 
  -8   1  16      209.11      210.20     16.14 o 
  -7   1  16       24.43       -2.36     12.16 o 
  -6   1  16        7.10      -15.30     15.30 o 
  -5   1  16        4.02      -16.17     16.17 o 
  -4   1  16      312.70      278.64     41.24 o 
  -3   1  16       61.52       30.74     36.32 o 
  -2   1  16       68.13      131.34     43.78 o 
  -9   2  16      142.15       96.68     23.86 o 
  -8   2  16      394.85      455.29     18.93 o 
  -7   2  16     1876.70     1927.74     43.59 o 
  -6   2  16     2776.85     2704.42     69.49 o 
  -5   2  16     1850.12     1857.52     61.54 o 
  -4   2  16      507.37      489.55     54.66 o 
  -3   2  16       47.83       18.66     28.84 o 
  -2   2  16     1002.79     1101.97     81.45 o 
  -9   3  16     1097.68     1092.13     49.22 o 
  -8   3  16     1273.18     1230.60     29.99 o 
  -7   3  16      343.38      373.32     24.59 o 
  -6   3  16       28.04       -1.12     16.32 o 
  -5   3  16      315.57      379.50     27.15 o 
  -4   3  16     1040.80     1045.00     46.81 o 
  -3   3  16      954.57     1051.53     62.49 o 
  -8   4  16       70.13       74.90     14.51 o 
  -7   4  16      776.19      823.54     36.48 o 
  -6   4  16     1084.42     1055.19     39.10 o 
  -5   4  16      599.35      618.61     34.29 o 
  -4   4  16      121.23      116.41     30.29 o 
  -8   1  17     2171.49     2155.98     41.45 o 
  -7   1  17      366.90      315.37     24.64 o 
  -6   1  17       62.52       74.37     19.89 o 
  -5   1  17     1566.14     1607.31     54.86 o 
  -4   1  17     1751.31     1871.70     72.77 o 
  -7   2  17      471.08      467.82     27.96 o 
  -6   2  17      489.93      497.31     36.21 o 
  -5   2  17      203.81      203.36     26.56 o 
                                                 
